# Supplementary material for: Pyrimidin-2-amine–1-phenyl­cyclo­pentane-1-carb­oxy­lic acid (1/1)
Source: Acta Crystallogr Sect E Struct Rep Online. 2011 Feb 2;67(Pt 3):o552–3. doi: 10.1107/S1600536811003667 (PMC3052005; doi:10.1107/S1600536811003667)
Supplement: Supplementary file 1 [file e-67-0o552-sup1.cif]

##############################################################################
###                                                                        ###
###        Electronic paper (Acta Crystallographica Section E)             ###
###                                                                        ###
##############################################################################
#                                                                            #
# This CIF contains the data in a paper accepted for publication in Acta     #
# Crystallographica Section E. It conforms to the requirements of Notes      #
# for Authors for Section E, and has been peer reviewed under the auspices   #
# of the IUCr Commission on Journals.                                        #
#                                                                            #
# Full details of the Crystallographic Information File format               #
# are given in the paper "The Crystallographic Information File (CIF):       #
# a New Standard Archive File for Crystallography" by S. R. Hall, F. H.      #
# Allen and I. D. Brown [Acta Cryst. (1991), A47, 655-685].                  #
#                                                                            #
# The current version of the core CIF dictionary is obtainable from          #
# ftp://ftp.iucr.org/pub/cif_core.dic. The current version number is 2.4.    #
#                                                                            #
# Software is freely available for graphical display of the structure(s) in  #
# this CIF.  For information consult the CIF home page http://www.iucr.org/  #
# cif/home.html                                                              #
#                                                                            #
# This file may be used for bona fide research purposes within the           #
# scientific community so long as proper attribution is given to the journal # 
# article from which it was obtained.                                        #
#                                                                            #
##############################################################################
                                             
data_I
_audit_creation_method     SHELXL-97
_chemical_name_systematic
;
Pyrimidin-2-amine--1-phenylcyclopentane-1-carboxylic acid (1/1)
;
_chemical_name_common     ?
_chemical_formula_moiety     'C4 H5 N3, C12 H14 O2'
_chemical_formula_sum     'C16 H19 N3 O2'
_chemical_formula_iupac     'C4 H5 N3, C12 H14 O2'
_chemical_formula_weight     285.34
_chemical_melting_point     ?
_symmetry_cell_setting     monoclinic
_symmetry_space_group_name_H-M     'P 21/n'
loop_
    _symmetry_equiv_pos_as_xyz
    'x, y, z'
    '-x+1/2, y+1/2, -z+1/2'
    '-x, -y, -z'
    'x-1/2, -y-1/2, z-1/2'
_cell_length_a     9.1461(18)
_cell_length_b     10.490(2)
_cell_length_c     15.474(3)
_cell_angle_alpha     90.00
_cell_angle_beta     98.14(3)
_cell_angle_gamma     90.00
_cell_volume     1469.7(5)
_cell_formula_units_Z     4
_cell_measurement_reflns_used     4896
_cell_measurement_theta_min     1.9414
_cell_measurement_theta_max     31.1229
_cell_measurement_temperature     110(2)
_exptl_crystal_description     block
_exptl_crystal_colour     colorless
_exptl_crystal_size_max     0.44
_exptl_crystal_size_mid     0.44
_exptl_crystal_size_min     0.22
_exptl_crystal_density_diffrn     1.290
_exptl_crystal_density_meas     ?
_exptl_crystal_density_method     'not measured'
_exptl_crystal_F_000     608
_exptl_absorpt_coefficient_mu     0.087
_exptl_absorpt_correction_type     multi-scan
_exptl_absorpt_process_details     '(Blessing, 1995)'
_exptl_absorpt_correction_T_min     0.9627
_exptl_absorpt_correction_T_max     0.9811
_exptl_special_details
;
;
_diffrn_ambient_temperature     110(2)
_diffrn_radiation_type     MoK\a
_diffrn_radiation_wavelength     0.71073
_diffrn_radiation_source     'fine-focus sealed tube'
_diffrn_radiation_monochromator     graphite
_diffrn_measurement_device_type     'Rigaku Saturn 70 CCD area-detector'
_diffrn_measurement_method     \w
_diffrn_detector_area_resol_mean     ?
_diffrn_reflns_number     20335
_diffrn_reflns_av_R_equivalents     0.0358
_diffrn_reflns_av_sigmaI/netI     0.0234
_diffrn_reflns_theta_min     2.35
_diffrn_reflns_theta_max     28.28
_diffrn_reflns_theta_full     28.28
_diffrn_measured_fraction_theta_max     0.998
_diffrn_measured_fraction_theta_full     0.998
_diffrn_reflns_limit_h_min     -12
_diffrn_reflns_limit_h_max     12
_diffrn_reflns_limit_k_min     -13
_diffrn_reflns_limit_k_max     13
_diffrn_reflns_limit_l_min     -20
_diffrn_reflns_limit_l_max     20
_diffrn_standards_number     ?
_diffrn_standards_interval_count     ?
_diffrn_standards_interval_time     ?
_diffrn_standards_decay_%     ?
_refine_special_details
;
Refinement of <i>F</i>^2^ against ALL reflections. The weighted <i>R</i>-factor
<i>wR</i> and goodness of fit <i>S</i> are based on <i>F</i>^2^, conventional
<i>R</i>-factors <i>R</i> are based on <i>F</i>, with <i>F</i> set to zero for
negative <i>F</i>^2^. The threshold expression of <i>F</i>^2^ >
\s(<i>F</i>^2^) is used only for calculating <i>R</i>-factors(gt) <i>etc</i>.
and is not relevant to the choice of reflections for refinement.
<i>R</i>-factors based on <i>F</i>^2^ are statistically about twice as large
as those based on <i>F</i>, and <i>R</i>- factors based on ALL data will be
even larger.
;
_reflns_number_total     3641
_reflns_number_gt     3516
_reflns_threshold_expression     I>2\s(I)
_refine_ls_structure_factor_coef     Fsqd
_refine_ls_matrix_type     full
_refine_ls_R_factor_all     0.0704
_refine_ls_R_factor_gt     0.0677
_refine_ls_wR_factor_gt     0.1751
_refine_ls_wR_factor_ref     0.1777
_refine_ls_goodness_of_fit_ref     1.208
_refine_ls_restrained_S_all     1.209
_refine_ls_number_reflns     3641
_refine_ls_number_parameters     202
_refine_ls_number_restraints     1
_refine_ls_hydrogen_treatment     mixed
_refine_ls_weighting_scheme     calc
_refine_ls_weighting_details
         'calc w=1/[\s^2^(Fo^2^)+(0.0804P)^2^+0.5855P] where P=(Fo^2^+2Fc^2^)/3'
_atom_sites_solution_hydrogens     geom
_atom_sites_solution_primary     direct
_atom_sites_solution_secondary     difmap
_refine_ls_shift/su_max     0.000
_refine_ls_shift/su_mean     0.000
_refine_diff_density_max     0.283
_refine_diff_density_min     -0.269
_refine_ls_extinction_method     none
_refine_ls_extinction_coef     ?
loop_
    _atom_type_symbol
    _atom_type_description
    _atom_type_scat_dispersion_real
    _atom_type_scat_dispersion_imag
    _atom_type_scat_source
    'C' 'C' 0.0033 0.0016
                         'International Tables Vol C Tables 4.2.6.8 and 6.1.1.4'
    'H' 'H' 0.0000 0.0000
                         'International Tables Vol C Tables 4.2.6.8 and 6.1.1.4'
    'N' 'N' 0.0061 0.0033
                         'International Tables Vol C Tables 4.2.6.8 and 6.1.1.4'
    'O' 'O' 0.0106 0.0060
                         'International Tables Vol C Tables 4.2.6.8 and 6.1.1.4'
_computing_data_collection     'CrystalClear (Rigaku, 2007)'
_computing_cell_refinement     'CrystalClear (Rigaku, 2007)'
_computing_data_reduction     'CrystalClear (Rigaku, 2007)'
_computing_structure_solution     'SHELXS97 (Sheldrick, 2008)'
_computing_structure_refinement     'SHELXL97 (Sheldrick, 2008)'
_computing_molecular_graphics     'X-SEED (Barbour, 2001)'
_computing_publication_material     'SHELXL97 (Sheldrick, 2008)'
loop_
    _atom_site_type_symbol
    _atom_site_label
    _atom_site_fract_x
    _atom_site_fract_y
    _atom_site_fract_z
    _atom_site_U_iso_or_equiv
    _atom_site_adp_type
    _atom_site_calc_flag
    _atom_site_refinement_flags
    _atom_site_occupancy
    _atom_site_disorder_assembly
    _atom_site_disorder_group
    O O2 0.04632(14) 0.55094(13) 0.70052(8) 0.0344(3) Uani d D 1 . .
    O O1 0.22224(15) 0.40633(14) 0.73866(9) 0.0397(3) Uani d . 1 . .
    C C16 0.12059(18) 0.47154(16) 0.75641(11) 0.0281(3) Uani d . 1 . .
    C C6 -0.09084(18) 0.42117(16) 0.83708(10) 0.0273(3) Uani d . 1 . .
    C C5 0.06701(18) 0.47220(17) 0.84621(11) 0.0289(4) Uani d . 1 . .
    C C8 -0.35533(19) 0.45531(18) 0.80273(12) 0.0337(4) Uani d . 1 . .
    H H8 -0.4356 0.5110 0.7842 0.040 Uiso calc R 1 . .
    C C12 0.17880(19) 0.3999(2) 0.91211(12) 0.0396(4) Uani d . 1 . .
    H H12A 0.2180 0.3247 0.8843 0.047 Uiso calc R 1 . .
    H H12B 0.1319 0.3709 0.9625 0.047 Uiso calc R 1 . .
    C C7 -0.21065(18) 0.50062(17) 0.81043(11) 0.0305(4) Uani d . 1 . .
    H H7 -0.1936 0.5873 0.7972 0.037 Uiso calc R 1 . .
    C C10 -0.2643(2) 0.24866(18) 0.84809(12) 0.0362(4) Uani d . 1 . .
    H H10 -0.2821 0.1620 0.8610 0.043 Uiso calc R 1 . .
    C C11 -0.1195(2) 0.29396(17) 0.85543(12) 0.0332(4) Uani d . 1 . .
    H H11 -0.0395 0.2376 0.8731 0.040 Uiso calc R 1 . .
    C C15 0.0807(2) 0.6105(2) 0.88196(13) 0.0380(4) Uani d . 1 . .
    H H15A 0.0410 0.6727 0.8365 0.046 Uiso calc R 1 . .
    H H15B 0.0279 0.6204 0.9332 0.046 Uiso calc R 1 . .
    C C9 -0.3820(2) 0.32934(19) 0.82208(12) 0.0354(4) Uani d . 1 . .
    H H9 -0.4805 0.2985 0.8175 0.042 Uiso calc R 1 . .
    C C13 0.3039(2) 0.4964(3) 0.94177(14) 0.0523(6) Uani d . 1 . .
    H H13A 0.3269 0.4975 1.0062 0.063 Uiso calc R 1 . .
    H H13B 0.3945 0.4731 0.9172 0.063 Uiso calc R 1 . .
    C C14 0.2473(2) 0.6273(2) 0.90771(16) 0.0517(6) Uani d . 1 . .
    H H14A 0.2684 0.6930 0.9537 0.062 Uiso calc R 1 . .
    H H14B 0.2944 0.6530 0.8566 0.062 Uiso calc R 1 . .
    H H6 0.082(3) 0.557(3) 0.6516(13) 0.066(8) Uiso d D 1 . .
    C C2 0.24306(19) 0.66091(17) 0.39920(12) 0.0318(4) Uani d . 1 . .
    H H2 0.2760 0.6860 0.3462 0.038 Uiso calc R 1 . .
    N N3 0.36606(18) 0.47957(17) 0.58582(11) 0.0391(4) Uani d . 1 . .
    N N1 0.14713(15) 0.58831(14) 0.54997(9) 0.0299(3) Uani d . 1 . .
    N N2 0.33123(16) 0.58740(14) 0.45437(10) 0.0314(3) Uani d . 1 . .
    C C3 0.1056(2) 0.70251(18) 0.41554(12) 0.0345(4) Uani d . 1 . .
    H H3 0.0445 0.7554 0.3757 0.041 Uiso calc R 1 . .
    C C4 0.06304(19) 0.66250(18) 0.49318(12) 0.0346(4) Uani d . 1 . .
    H H4 -0.0304 0.6890 0.5068 0.041 Uiso calc R 1 . .
    H H5 0.331(3) 0.447(2) 0.6325(17) 0.051(7) Uiso d . 1 . .
    C C1 0.27973(18) 0.55295(16) 0.52886(11) 0.0285(3) Uani d . 1 . .
    H H1 0.451(3) 0.454(2) 0.5716(16) 0.051(7) Uiso d . 1 . .
loop_
    _atom_site_aniso_label
    _atom_site_aniso_U_11
    _atom_site_aniso_U_22
    _atom_site_aniso_U_33
    _atom_site_aniso_U_12
    _atom_site_aniso_U_13
    _atom_site_aniso_U_23
    O2 0.0317(6) 0.0434(7) 0.0300(6) 0.0106(5) 0.0113(5) 0.0085(5)
    O1 0.0385(7) 0.0472(8) 0.0361(7) 0.0150(6) 0.0146(6) 0.0093(6)
    C16 0.0247(7) 0.0303(8) 0.0297(8) -0.0005(6) 0.0056(6) 0.0009(6)
    C6 0.0259(7) 0.0322(8) 0.0249(8) -0.0013(6) 0.0071(6) -0.0011(6)
    C5 0.0226(7) 0.0380(9) 0.0268(8) -0.0023(6) 0.0055(6) -0.0003(6)
    C8 0.0249(8) 0.0410(9) 0.0361(9) 0.0003(7) 0.0070(7) -0.0050(7)
    C12 0.0264(8) 0.0626(13) 0.0297(9) 0.0001(8) 0.0039(7) 0.0093(8)
    C7 0.0279(8) 0.0307(8) 0.0336(9) -0.0016(6) 0.0074(6) -0.0031(7)
    C10 0.0408(10) 0.0329(9) 0.0364(9) -0.0097(7) 0.0102(7) -0.0021(7)
    C11 0.0331(9) 0.0333(9) 0.0336(9) 0.0005(7) 0.0058(7) 0.0018(7)
    C15 0.0305(9) 0.0449(10) 0.0402(10) -0.0110(7) 0.0106(7) -0.0113(8)
    C9 0.0303(8) 0.0436(10) 0.0339(9) -0.0108(7) 0.0104(7) -0.0084(7)
    C13 0.0274(9) 0.0954(18) 0.0335(10) -0.0092(10) 0.0018(8) -0.0042(11)
    C14 0.0357(10) 0.0700(15) 0.0500(12) -0.0211(10) 0.0082(9) -0.0156(11)
    C2 0.0328(8) 0.0344(9) 0.0292(8) 0.0018(7) 0.0077(6) 0.0018(7)
    N3 0.0306(8) 0.0513(10) 0.0383(9) 0.0149(7) 0.0150(7) 0.0168(7)
    N1 0.0238(6) 0.0371(8) 0.0294(7) 0.0027(5) 0.0065(5) 0.0024(6)
    N2 0.0294(7) 0.0340(7) 0.0320(8) 0.0035(6) 0.0087(6) 0.0040(6)
    C3 0.0304(8) 0.0403(10) 0.0326(9) 0.0052(7) 0.0045(7) 0.0057(7)
    C4 0.0257(8) 0.0437(10) 0.0348(9) 0.0070(7) 0.0060(6) 0.0041(7)
    C1 0.0256(8) 0.0291(8) 0.0316(8) 0.0016(6) 0.0066(6) 0.0010(6)
_geom_special_details
;
All e.s.d.'s (except the e.s.d. in the dihedral angle between two l.s. planes)
are estimated using the full covariance matrix. The cell e.s.d.'s are taken
into account individually in the estimation of e.s.d.'s in distances, angles
and torsion angles; correlations between e.s.d.'s in cell parameters are only
used when they are defined by crystal symmetry. An approximate (isotropic)
treatment of cell e.s.d.'s is used for estimating e.s.d.'s involving l.s.
planes.
;
loop_
    _geom_bond_atom_site_label_1
    _geom_bond_atom_site_label_2
    _geom_bond_site_symmetry_2
    _geom_bond_distance
    _geom_bond_publ_flag
    O2 C16 . 1.318(2) ?
    O2 H6 . 0.869(17) ?
    O1 C16 . 1.217(2) ?
    C16 C5 . 1.537(2) ?
    C6 C7 . 1.392(2) ?
    C6 C11 . 1.397(2) ?
    C6 C5 . 1.527(2) ?
    C5 C12 . 1.538(2) ?
    C5 C15 . 1.551(3) ?
    C8 C9 . 1.384(3) ?
    C8 C7 . 1.395(2) ?
    C8 H8 . 0.9500 ?
    C12 C13 . 1.548(3) ?
    C12 H12A . 0.9900 ?
    C12 H12B . 0.9900 ?
    C7 H7 . 0.9500 ?
    C10 C9 . 1.384(3) ?
    C10 C11 . 1.397(2) ?
    C10 H10 . 0.9500 ?
    C11 H11 . 0.9500 ?
    C15 C14 . 1.530(3) ?
    C15 H15A . 0.9900 ?
    C15 H15B . 0.9900 ?
    C9 H9 . 0.9500 ?
    C13 C14 . 1.535(4) ?
    C13 H13A . 0.9900 ?
    C13 H13B . 0.9900 ?
    C14 H14A . 0.9900 ?
    C14 H14B . 0.9900 ?
    C2 N2 . 1.334(2) ?
    C2 C3 . 1.387(2) ?
    C2 H2 . 0.9500 ?
    N3 C1 . 1.340(2) ?
    N3 H5 . 0.90(3) ?
    N3 H1 . 0.88(3) ?
    N1 C4 . 1.334(2) ?
    N1 C1 . 1.352(2) ?
    N2 C1 . 1.355(2) ?
    C3 C4 . 1.380(3) ?
    C3 H3 . 0.9500 ?
    C4 H4 . 0.9500 ?
loop_
    _geom_angle_atom_site_label_1
    _geom_angle_atom_site_label_2
    _geom_angle_atom_site_label_3
    _geom_angle_site_symmetry_1
    _geom_angle_site_symmetry_3
    _geom_angle
    _geom_angle_publ_flag
    C16 O2 H6 . . 113.4(19) ?
    O1 C16 O2 . . 123.13(16) ?
    O1 C16 C5 . . 123.93(16) ?
    O2 C16 C5 . . 112.93(14) ?
    C7 C6 C11 . . 118.03(15) ?
    C7 C6 C5 . . 120.77(15) ?
    C11 C6 C5 . . 121.20(15) ?
    C6 C5 C16 . . 109.44(13) ?
    C6 C5 C12 . . 114.81(15) ?
    C16 C5 C12 . . 109.27(14) ?
    C6 C5 C15 . . 112.84(14) ?
    C16 C5 C15 . . 107.86(14) ?
    C12 C5 C15 . . 102.24(15) ?
    C9 C8 C7 . . 120.06(17) ?
    C9 C8 H8 . . 120.0 ?
    C7 C8 H8 . . 120.0 ?
    C5 C12 C13 . . 105.58(17) ?
    C5 C12 H12A . . 110.6 ?
    C13 C12 H12A . . 110.6 ?
    C5 C12 H12B . . 110.6 ?
    C13 C12 H12B . . 110.6 ?
    H12A C12 H12B . . 108.8 ?
    C6 C7 C8 . . 121.24(16) ?
    C6 C7 H7 . . 119.4 ?
    C8 C7 H7 . . 119.4 ?
    C9 C10 C11 . . 120.36(17) ?
    C9 C10 H10 . . 119.8 ?
    C11 C10 H10 . . 119.8 ?
    C10 C11 C6 . . 120.76(17) ?
    C10 C11 H11 . . 119.6 ?
    C6 C11 H11 . . 119.6 ?
    C14 C15 C5 . . 103.19(17) ?
    C14 C15 H15A . . 111.1 ?
    C5 C15 H15A . . 111.1 ?
    C14 C15 H15B . . 111.1 ?
    C5 C15 H15B . . 111.1 ?
    H15A C15 H15B . . 109.1 ?
    C10 C9 C8 . . 119.54(16) ?
    C10 C9 H9 . . 120.2 ?
    C8 C9 H9 . . 120.2 ?
    C14 C13 C12 . . 106.50(16) ?
    C14 C13 H13A . . 110.4 ?
    C12 C13 H13A . . 110.4 ?
    C14 C13 H13B . . 110.4 ?
    C12 C13 H13B . . 110.4 ?
    H13A C13 H13B . . 108.6 ?
    C15 C14 C13 . . 105.13(18) ?
    C15 C14 H14A . . 110.7 ?
    C13 C14 H14A . . 110.7 ?
    C15 C14 H14B . . 110.7 ?
    C13 C14 H14B . . 110.7 ?
    H14A C14 H14B . . 108.8 ?
    N2 C2 C3 . . 123.13(16) ?
    N2 C2 H2 . . 118.4 ?
    C3 C2 H2 . . 118.4 ?
    C1 N3 H5 . . 120.2(16) ?
    C1 N3 H1 . . 118.2(16) ?
    H5 N3 H1 . . 121(2) ?
    C4 N1 C1 . . 117.03(15) ?
    C2 N2 C1 . . 116.58(15) ?
    C4 C3 C2 . . 115.97(16) ?
    C4 C3 H3 . . 122.0 ?
    C2 C3 H3 . . 122.0 ?
    N1 C4 C3 . . 122.94(16) ?
    N1 C4 H4 . . 118.5 ?
    C3 C4 H4 . . 118.5 ?
    N3 C1 N1 . . 117.64(16) ?
    N3 C1 N2 . . 118.00(15) ?
    N1 C1 N2 . . 124.36(16) ?
loop_
    _geom_hbond_atom_site_label_D
    _geom_hbond_atom_site_label_H
    _geom_hbond_atom_site_label_A
    _geom_hbond_site_symmetry_A
    _geom_hbond_distance_DH
    _geom_hbond_distance_HA
    _geom_hbond_distance_DA
    _geom_hbond_angle_DHA
    O2 H6 N1 . 0.869(17) 1.788(18) 2.653(2) 173(3)
    N3 H5 O1 . 0.90(3) 2.08(3) 2.966(2) 168(2)
    N3 H1 N2 3_666 0.88(3) 2.13(3) 3.006(2) 173(2)
data_global
_journal_date_recd_electronic     2011-01-06
_journal_date_accepted     2011-01-28
_journal_name_full     'Acta Crystallographica, Section E'
_journal_year     2011
_journal_volume     67
_journal_issue      3
_journal_page_first     o552
_journal_page_last     o553
_journal_paper_category     QO
_journal_coeditor_code     NG5101
loop_
    _publ_contact_author_name
    _publ_contact_author_address
    _publ_contact_author_email
    'Guangwen He'
;
Crystallization & Particle Sciences
Institute of Chemical and Engineering Sciences
A*STAR (Agency for Science, Technology and Research)
1, Pesek Road, Jurong Island
Singapore 627833
;
 'he_guangwen@ices.a-star.edu.sg'
    'Tan, Reginald B. H.'
;
Institute of Chemical and Engineering Sciences,
A*STAR (Agency for Science, Technology and Research),
1 Pesek Road
Jurong Island
Singapore 627833, and
Department of Chemical & Biomolecular Engineering,
National University of Singapore, 4 Engineering Drive 4,
Singapore 117576
;
 'reginald_tan@ices.a-star.edu.sg'
_publ_contact_author_fax     '+65 6316 6183'
_publ_contact_author_phone     '+65 6796 3779'
_publ_section_title
;
Pyrimidin-2-amine--1-phenylcyclopentane-1-carboxylic acid (1/1)
;
loop_
    _publ_author_name
    _publ_author_footnote
    _publ_author_address
    'He, Guangwen' .
;
Institute of Chemical and Engineering Sciences,
A*STAR (Agency for Science, Technology and Research),
1 Pesek Road, Jurong Island
Singapore 627833
;
    'Aitipamula, Srinivasulu' .
;
Institute of Chemical and Engineering Sciences,
A*STAR (Agency for Science, Technology and Research),
1 Pesek Road, Jurong Island
Singapore 627833
;
    'Chow, Pui Shan' .
;
Institute of Chemical and Engineering Sciences,
A*STAR (Agency for Science, Technology and Research),
1 Pesek Road, Jurong Island
Singapore 627833
;
    'Tan, Reginald B. H.' .
;
Institute of Chemical and Engineering Sciences,
A*STAR (Agency for Science, Technology and Research),
1 Pesek Road, Jurong Island, Singapore 627833
and
Department of Chemical & Biomolecular Engineering,
National University of Singapore, 4 Engineering Drive 4,
Singapore 117576
;
