# Supplementary material for: Pyrimidin-2-amine–1-phenyl­cyclo­pentane-1-carb­oxy­lic acid (1/1)
Source: Acta Crystallogr Sect E Struct Rep Online. 2011 Feb 2;67(Pt 3):o552–3. doi: 10.1107/S1600536811003667 (PMC3052005; doi:10.1107/S1600536811003667)
Supplement: Supplementary file 2 [file e-67-0o552-Isup2.hkl]

# 
# h,k,l, Fc-squared, Fo-squared, sigma(Fo-squared) and status flag 
# 
data_I
_shelx_title ' shelxs in P2(1)/n' 
_shelx_refln_list_code          4 
_shelx_F_calc_maximum      170.14 
_exptl_crystal_F_000       608.00 
_reflns_d_resolution_high  0.7500 
 
loop_ 
 _symmetry_equiv_pos_as_xyz 
 'x, y, z' 
 '-x+1/2, y+1/2, -z+1/2' 
 '-x, -y, -z' 
 'x-1/2, -y-1/2, z-1/2' 
 
_cell_length_a     9.1461 
_cell_length_b    10.4901 
_cell_length_c    15.4740 
_cell_angle_alpha  90.000 
_cell_angle_beta   98.138 
_cell_angle_gamma  90.000 
 
_shelx_F_squared_multiplier     1.000 
 
loop_ 
 _refln_index_h 
 _refln_index_k 
 _refln_index_l 
 _refln_F_squared_calc 
 _refln_F_squared_meas 
 _refln_F_squared_sigma 
 _refln_observed_status 
   2   0   0     8224.07     7939.55     35.87 o 
   4   0   0      715.80      771.72      7.86 o 
   6   0   0      944.45      968.46     13.02 o 
   8   0   0       35.82       33.15      3.19 o 
  10   0   0       52.12       40.06      2.83 o 
  12   0   0       12.63        9.29      2.38 o 
   1   1   0     6581.63     6163.61     19.49 o 
   2   1   0      757.11      704.44      3.52 o 
   3   1   0      910.66      893.17      5.80 o 
   4   1   0     3450.93     3639.17     21.41 o 
   5   1   0      284.17      353.98      3.95 o 
   6   1   0      136.04      144.86      4.55 o 
   7   1   0      787.06      810.44     17.44 o 
   8   1   0        0.20        2.71      0.92 o 
   9   1   0        1.93        3.44      0.89 o 
  10   1   0       12.73       11.19      1.26 o 
  11   1   0        0.02        4.55      0.89 o 
  12   1   0        0.47        2.88      0.69 o 
   0   2   0    15084.77    14176.47    122.39 o 
   1   2   0     7293.80     6907.97     29.25 o 
   2   2   0      341.34      319.80      2.41 o 
   3   2   0     2725.31     2883.95     13.09 o 
   4   2   0      447.45      476.07      4.85 o 
   5   2   0      165.67      139.30      3.56 o 
   6   2   0      247.41      222.90      3.46 o 
   7   2   0      196.74      203.63      4.49 o 
   8   2   0      207.14      207.43      4.96 o 
   9   2   0       52.29       47.44      2.41 o 
  10   2   0        3.47        6.62      0.99 o 
  11   2   0       58.69       57.21      3.03 o 
   1   3   0      780.22      724.28      2.86 o 
   2   3   0      192.89      186.03      1.63 o 
   3   3   0     1044.88     1082.46      6.32 o 
   4   3   0     1997.61     2173.26     15.40 o 
   5   3   0        4.71        7.02      0.58 o 
   6   3   0        5.82        8.03      0.96 o 
   7   3   0        0.09        1.99      0.68 o 
   8   3   0       22.41       25.77      2.20 o 
   9   3   0        0.37        2.54      0.64 o 
  10   3   0       12.92       12.01      1.24 o 
  11   3   0        0.30        2.83      0.96 o 
   0   4   0       31.92       28.32      0.77 o 
   1   4   0      441.69      418.81      2.86 o 
   2   4   0      148.21      134.57      2.13 o 
   3   4   0        0.75        1.67      0.30 o 
   4   4   0       82.49       55.43      1.66 o 
   5   4   0       16.36       10.84      0.79 o 
   6   4   0        9.04        7.85      0.74 o 
   7   4   0      384.18      429.76      5.11 o 
   8   4   0       30.06       22.05      1.31 o 
   9   4   0        0.00        2.75      0.80 o 
  10   4   0       23.59       25.58      2.50 o 
  11   4   0       24.96       22.36      1.98 o 
   1   5   0      117.77      109.80      2.05 o 
   2   5   0        1.39        1.83      0.28 o 
   3   5   0      248.53      253.31      2.43 o 
   4   5   0      163.59      161.70      3.17 o 
   5   5   0       30.13       29.14      1.60 o 
   6   5   0      122.31      108.56      4.44 o 
   7   5   0        0.24        2.22      0.93 o 
   8   5   0       85.44       81.76      3.66 o 
   9   5   0        4.02        6.12      1.07 o 
  10   5   0        0.80        5.37      1.14 o 
  11   5   0        0.69        3.83      1.06 o 
   0   6   0       59.89       70.96      3.25 o 
   1   6   0       70.08       70.20      2.28 o 
   2   6   0      124.79      131.83      3.30 o 
   3   6   0        0.17        1.29      0.35 o 
   4   6   0        0.72        1.60      0.46 o 
   5   6   0       22.18       15.37      1.51 o 
   6   6   0       66.74       67.89      2.10 o 
   7   6   0       14.62       16.40      1.25 o 
   8   6   0       15.75       13.07      1.13 o 
   9   6   0        0.02        3.36      0.91 o 
  10   6   0       11.10       10.12      1.44 o 
   1   7   0      208.10      215.95      5.37 o 
   2   7   0       10.80        6.76      0.85 o 
   3   7   0       20.46       20.49      1.84 o 
   4   7   0      100.84       85.80      2.94 o 
   5   7   0      385.40      408.89      6.65 o 
   6   7   0      230.75      237.26      7.14 o 
   7   7   0       56.58       61.78      2.97 o 
   8   7   0        7.81       10.79      1.25 o 
   9   7   0       20.53       20.77      1.60 o 
  10   7   0        0.63        3.27      1.09 o 
   0   8   0       95.60      113.15      7.41 o 
   1   8   0        8.28        6.44      0.68 o 
   2   8   0      147.11      161.14      4.77 o 
   3   8   0      754.97      841.79     18.44 o 
   4   8   0      166.61      174.34      4.27 o 
   5   8   0      411.01      462.86      8.15 o 
   6   8   0        0.03        2.46      0.71 o 
   7   8   0       19.89       14.37      1.62 o 
   8   8   0        7.73        6.89      1.27 o 
   9   8   0        7.03        4.93      2.34 o 
   1   9   0        7.16        4.65      0.98 o 
   2   9   0      155.28      155.28      3.55 o 
   3   9   0      296.57      331.61      5.43 o 
   4   9   0      136.08      143.56      3.34 o 
   5   9   0        3.55        3.49      1.01 o 
   6   9   0      148.96      160.94      7.27 o 
   7   9   0        0.92        3.16      1.00 o 
   8   9   0       58.65       55.23      3.90 o 
   9   9   0       58.91       55.79      4.06 o 
   0  10   0       29.10       22.65      1.96 o 
   1  10   0      195.12      225.04      9.60 o 
   2  10   0       13.48       15.07      1.60 o 
   3  10   0      179.91      189.66      5.61 o 
   4  10   0      171.53      196.74      7.45 o 
   5  10   0       18.21       12.01      1.58 o 
   6  10   0       36.21       30.36      2.29 o 
   7  10   0        4.21        4.58      1.05 o 
   8  10   0        2.68        2.42      1.27 o 
   1  11   0        0.47        2.56      0.82 o 
   2  11   0        1.69        3.60      0.83 o 
   3  11   0       60.60       58.21      3.38 o 
   4  11   0       22.00       12.14      1.55 o 
   5  11   0       17.55       12.59      1.57 o 
   6  11   0       31.82       30.58      2.53 o 
   7  11   0       19.51       10.68      2.09 o 
   0  12   0       50.12       42.35      3.14 o 
   1  12   0       60.70       60.95      2.70 o 
   2  12   0       87.60       91.84      4.05 o 
   3  12   0        0.00        4.99      1.13 o 
   4  12   0       20.66       18.50      2.88 o 
   5  12   0       13.16        9.42      2.09 o 
   6  12   0        2.36        3.60      1.13 o 
   1  13   0        4.66        3.92      1.24 o 
   2  13   0       28.69       34.85      2.35 o 
   3  13   0        3.96        4.80      1.49 o 
   4  13   0        1.05        3.33      1.15 o 
 -11   0   1       94.16      107.20      4.36 o 
  -9   0   1        2.28        3.94      1.00 o 
  -7   0   1      386.34      333.48      8.99 o 
  -5   0   1      349.21      335.14      6.03 o 
  -3   0   1     1093.06      958.64      8.76 o 
  -1   0   1       26.43       19.40      2.57 o 
   1   0   1      101.99      102.26      1.61 o 
   3   0   1      135.56      132.92      2.39 o 
   5   0   1      662.88      703.68     10.98 o 
   7   0   1      190.26      182.01      8.00 o 
   9   0   1        1.74        2.50      0.99 o 
  11   0   1        1.08        6.71      1.50 o 
 -12   1   1       68.30       76.41      4.20 o 
 -11   1   1        1.11        2.36      0.77 o 
 -10   1   1      129.40      126.82      3.96 o 
  -9   1   1        5.33        4.99      1.01 o 
  -8   1   1      439.57      397.29      8.02 o 
  -7   1   1       46.83       31.56      1.68 o 
  -6   1   1      230.41      225.32      3.26 o 
  -5   1   1       88.00       94.85      2.84 o 
  -4   1   1      192.98      182.15      2.89 o 
  -3   1   1        0.85        1.27      0.27 o 
  -2   1   1     2680.52     2536.95     12.71 o 
  -1   1   1      242.85      228.12      1.91 o 
   0   1   1       55.27       26.11      0.62 o 
   1   1   1      467.12      431.41      1.91 o 
   2   1   1     2963.05     2912.72      8.33 o 
   3   1   1      220.35      236.12      1.97 o 
   4   1   1      812.44      824.22      5.92 o 
   5   1   1       27.16       26.34      1.14 o 
   6   1   1       44.07       43.10      1.75 o 
   7   1   1      252.41      259.02      5.82 o 
   8   1   1        2.73        4.53      0.97 o 
   9   1   1       66.45       66.75      2.97 o 
  10   1   1      113.90      124.01      3.67 o 
  11   1   1       43.54       42.02      2.60 o 
 -12   2   1       20.62       15.02      1.76 o 
 -11   2   1       10.90        7.48      1.53 o 
 -10   2   1       38.88       37.89      2.24 o 
  -9   2   1       12.99        9.15      1.79 o 
  -8   2   1      320.60      349.18      4.83 o 
  -7   2   1        0.66        3.22      0.76 o 
  -6   2   1       53.40       47.21      1.71 o 
  -5   2   1      517.77      505.49      4.69 o 
  -4   2   1      354.17      404.22      4.33 o 
  -3   2   1     1984.51     2021.87      7.13 o 
  -2   2   1       53.97       60.29      0.88 o 
  -1   2   1      792.96      746.38      4.06 o 
   0   2   1     4495.23     4219.28     27.94 o 
   1   2   1     9517.58     9009.74     28.17 o 
   2   2   1     3373.60     3343.08     12.59 o 
   3   2   1      455.80      476.71      2.97 o 
   4   2   1      521.21      499.53      5.99 o 
   5   2   1       66.24       59.82      2.19 o 
   6   2   1       14.27       15.82      1.16 o 
   7   2   1      381.35      404.86      7.90 o 
   8   2   1        0.08        3.69      0.87 o 
   9   2   1      144.22      152.71      4.20 o 
  10   2   1       21.68       21.77      1.65 o 
  11   2   1        1.51        2.91      0.71 o 
 -11   3   1        0.39        3.20      1.06 o 
 -10   3   1        2.17        4.61      0.93 o 
  -9   3   1      213.73      236.11     12.23 o 
  -8   3   1      409.92      401.78      7.46 o 
  -7   3   1        0.72        3.19      1.01 o 
  -6   3   1        4.82        3.64      0.64 o 
  -5   3   1        1.01        1.88      0.47 o 
  -4   3   1      302.97      324.37      3.18 o 
  -3   3   1      514.39      449.65      3.32 o 
  -2   3   1       41.97       36.64      0.96 o 
  -1   3   1      407.06      432.73      2.72 o 
   0   3   1      109.71      114.56      1.45 o 
   1   3   1     4660.13     4611.79     23.40 o 
   2   3   1       62.01       57.71      1.06 o 
   3   3   1       82.95       90.69      1.81 o 
   4   3   1     1173.28     1292.17     11.07 o 
   5   3   1      572.91      585.67      5.29 o 
   6   3   1      172.81      188.49      3.85 o 
   7   3   1      962.53     1000.43     11.14 o 
   8   3   1       18.82       20.07      1.69 o 
   9   3   1       47.53       51.05      2.08 o 
  10   3   1        0.01        3.82      0.76 o 
  11   3   1       21.53       18.01      1.51 o 
 -11   4   1      111.15      126.62      4.67 o 
 -10   4   1        3.61        5.81      1.37 o 
  -9   4   1        1.69        3.80      0.82 o 
  -8   4   1      159.93      180.94      6.74 o 
  -7   4   1       16.25       17.94      1.46 o 
  -6   4   1       12.12        9.27      0.90 o 
  -5   4   1        1.25        2.01      0.55 o 
  -4   4   1       44.82       37.71      1.20 o 
  -3   4   1      731.00      801.40      5.35 o 
  -2   4   1      594.88      595.53      3.83 o 
  -1   4   1      770.54      798.75      5.60 o 
   0   4   1        6.93        5.94      0.56 o 
   1   4   1      872.73      850.26      5.48 o 
   2   4   1      259.94      242.64      3.34 o 
   3   4   1     1413.35     1527.84      9.48 o 
   4   4   1        0.38        2.27      0.36 o 
   5   4   1      372.00      373.96      6.70 o 
   6   4   1      142.66      155.90      4.54 o 
   7   4   1       27.77       18.72      1.31 o 
   8   4   1      286.07      265.51      6.36 o 
   9   4   1       10.98        8.11      0.89 o 
  10   4   1        4.24        6.71      1.06 o 
  11   4   1       60.47       65.47      3.18 o 
 -11   5   1       62.70       70.16      5.95 o 
 -10   5   1        0.01        3.73      0.88 o 
  -9   5   1       27.09       27.32      1.96 o 
  -8   5   1       86.16       69.80      4.47 o 
  -7   5   1        0.24        2.20      0.63 o 
  -6   5   1      703.07      681.01     12.53 o 
  -5   5   1      228.77      228.60      3.70 o 
  -4   5   1      661.40      686.49      5.26 o 
  -3   5   1        1.33        2.55      0.43 o 
  -2   5   1       10.93        7.82      0.63 o 
  -1   5   1       24.84       32.51      0.96 o 
   0   5   1       10.43        7.42      0.44 o 
   1   5   1       15.89       11.37      0.59 o 
   2   5   1     1078.54     1170.00      9.76 o 
   3   5   1        6.98        4.68      0.40 o 
   4   5   1      328.65      378.32      6.98 o 
   5   5   1      223.43      192.67      3.27 o 
   6   5   1       90.05       85.70      3.03 o 
   7   5   1       81.98       56.50      2.10 o 
   8   5   1        3.44        3.07      0.76 o 
   9   5   1      111.40      107.64      4.41 o 
  10   5   1       16.82       12.13      1.55 o 
  11   5   1        5.20        5.39      1.33 o 
 -10   6   1        7.67        5.94      1.56 o 
  -9   6   1       18.05       17.92      1.64 o 
  -8   6   1      164.45      166.21      4.47 o 
  -7   6   1       91.62      102.39      3.43 o 
  -6   6   1       87.49       70.25      3.24 o 
  -5   6   1        6.68        4.87      0.54 o 
  -4   6   1      188.80      182.74      2.74 o 
  -3   6   1       62.35       64.17      2.00 o 
  -2   6   1      120.32      103.27      2.81 o 
  -1   6   1        3.13        2.35      0.39 o 
   0   6   1      669.13      775.46      8.84 o 
   1   6   1      697.66      802.11      9.14 o 
   2   6   1      118.20      145.76      3.63 o 
   3   6   1      287.58      287.94      3.91 o 
   4   6   1     1548.46     1643.22     25.47 o 
   5   6   1       70.22       65.94      2.91 o 
   6   6   1        0.05        3.05      1.04 o 
   7   6   1       93.52       98.76      3.51 o 
   8   6   1       69.72       75.03      3.16 o 
   9   6   1       10.98       12.50      1.32 o 
  10   6   1        2.37        3.68      0.89 o 
 -10   7   1        5.97        8.08      1.16 o 
  -9   7   1       15.55       16.67      1.76 o 
  -8   7   1        1.38        2.61      1.18 o 
  -7   7   1      186.44      183.94      5.11 o 
  -6   7   1      315.94      333.47      7.65 o 
  -5   7   1      493.83      558.33      6.63 o 
  -4   7   1      115.18      111.34      3.60 o 
  -3   7   1        2.07        2.18      0.36 o 
  -2   7   1      175.26      165.27      3.05 o 
  -1   7   1        0.89        1.47      0.26 o 
   0   7   1      310.70      272.29      5.54 o 
   1   7   1       62.70       64.30      2.83 o 
   2   7   1      111.23      117.56      3.33 o 
   3   7   1       40.00       34.06      1.62 o 
   4   7   1      254.91      262.22      5.49 o 
   5   7   1     1556.44     1849.15     18.83 o 
   6   7   1       58.97       55.07      3.21 o 
   7   7   1       27.37       28.41      2.32 o 
   8   7   1       51.60       54.31      2.58 o 
   9   7   1       45.00       37.32      2.41 o 
  10   7   1        1.24        2.96      1.01 o 
  -9   8   1        3.84        2.81      1.47 o 
  -8   8   1       29.50       26.52      2.34 o 
  -7   8   1      100.98       93.20      3.59 o 
  -6   8   1        1.67        3.78      0.86 o 
  -5   8   1        5.27        6.88      0.89 o 
  -4   8   1        1.04        2.39      0.65 o 
  -3   8   1      107.33      109.16      3.76 o 
  -2   8   1      225.87      220.72      5.06 o 
  -1   8   1       21.04       18.06      1.31 o 
   0   8   1        5.63        6.77      0.79 o 
   1   8   1      140.97      133.67      6.44 o 
   2   8   1       74.63       72.79      4.74 o 
   3   8   1      260.30      257.22      7.80 o 
   4   8   1      494.83      542.06      6.81 o 
   5   8   1      438.06      485.36      9.62 o 
   6   8   1        0.34        3.20      0.83 o 
   7   8   1       10.79       10.15      1.38 o 
   8   8   1       21.46       26.51      2.60 o 
   9   8   1        8.61        8.85      1.44 o 
  -9   9   1       78.46       88.71      7.72 o 
  -8   9   1       10.89       12.14      1.88 o 
  -7   9   1        1.18        2.51      0.84 o 
  -6   9   1      122.50      136.18      6.94 o 
  -5   9   1       67.47       68.50      4.28 o 
  -4   9   1      197.25      219.34      6.34 o 
  -3   9   1       54.15       49.91      2.82 o 
  -2   9   1        4.91        4.15      0.77 o 
  -1   9   1      198.77      223.72      4.84 o 
   0   9   1      281.99      334.34      6.95 o 
   1   9   1       81.02       89.26      3.47 o 
   2   9   1      214.32      234.14      5.07 o 
   3   9   1        1.06        2.64      0.73 o 
   4   9   1       90.25       80.54      4.21 o 
   5   9   1      143.93      155.61      3.47 o 
   6   9   1       14.36       11.78      1.36 o 
   7   9   1       19.82       14.71      2.55 o 
   8   9   1       58.09       52.24      3.91 o 
   9   9   1        0.11        4.02      1.96 o 
  -8  10   1        0.77        4.90      1.02 o 
  -7  10   1        6.23        5.29      1.24 o 
  -6  10   1       28.32       25.72      2.73 o 
  -5  10   1        0.76        1.53      1.53 o 
  -4  10   1       98.22      107.16      4.19 o 
  -3  10   1       63.14       66.80      3.53 o 
  -2  10   1       30.14       24.85      1.70 o 
  -1  10   1        2.81        4.50      1.12 o 
   0  10   1        0.41        2.45      1.15 o 
   1  10   1       83.63       84.85      3.00 o 
   2  10   1        4.08        2.90      0.77 o 
   3  10   1       67.95       70.47      4.31 o 
   4  10   1       23.33       20.26      2.06 o 
   5  10   1        8.18        7.75      2.16 o 
   6  10   1       21.51       17.86      1.70 o 
   7  10   1        9.65        6.01      1.23 o 
   8  10   1        1.50        5.21      1.16 o 
  -7  11   1        0.03        2.14      1.01 o 
  -6  11   1        1.24        5.99      1.84 o 
  -5  11   1       17.97       10.59      1.53 o 
  -4  11   1       94.44       98.00      4.70 o 
  -3  11   1       11.87        8.40      2.05 o 
  -2  11   1       10.80        8.62      1.00 o 
  -1  11   1        2.04        2.03      0.62 o 
   0  11   1        0.66        2.81      0.83 o 
   1  11   1      116.78      130.51      3.57 o 
   2  11   1       25.12       19.99      1.64 o 
   3  11   1       28.76       20.94      1.82 o 
   4  11   1        1.31        3.58      1.32 o 
   5  11   1        0.58        3.30      1.12 o 
   6  11   1       27.50       27.48      2.79 o 
   7  11   1        0.12        4.52      1.40 o 
  -6  12   1        0.75        3.63      1.00 o 
  -5  12   1       58.61       77.20      5.96 o 
  -4  12   1       18.29       13.97      2.23 o 
  -3  12   1        0.05        2.71      0.88 o 
  -2  12   1        7.42        8.48      1.66 o 
  -1  12   1       19.37       15.88      1.44 o 
   0  12   1       63.88       68.75      2.82 o 
   1  12   1       62.10       61.29      2.75 o 
   2  12   1        9.95        9.65      1.23 o 
   3  12   1        0.33        2.57      0.91 o 
   4  12   1        0.66        4.28      1.35 o 
   5  12   1       49.82       58.73      4.54 o 
   6  12   1        0.02        2.12      0.97 o 
  -4  13   1        4.68        7.23      1.60 o 
  -3  13   1       17.45        9.68      1.96 o 
  -2  13   1       35.13       41.56      2.97 o 
  -1  13   1        3.20        1.24      0.69 o 
   0  13   1       16.04       13.33      1.73 o 
   1  13   1        0.18        4.62      1.26 o 
   2  13   1       25.84       30.97      2.71 o 
   3  13   1        1.08        2.05      1.20 o 
   4  13   1        0.30        3.56      1.16 o 
 -12   0   2      186.24      237.16     14.79 o 
 -10   0   2       21.03       16.90      1.71 o 
  -8   0   2       10.97        9.92      1.73 o 
  -6   0   2      792.91      810.35     12.85 o 
  -4   0   2      478.92      537.87      7.69 o 
  -2   0   2     3976.72     3596.49     23.11 o 
   0   0   2       16.60       15.03      1.12 o 
   2   0   2       55.21       40.09      0.91 o 
   4   0   2       45.20       37.25      2.77 o 
   6   0   2       75.87       61.49      2.58 o 
   8   0   2      183.99      177.70      4.35 o 
  10   0   2        5.87        6.93      1.38 o 
 -12   1   2        0.42        4.20      0.99 o 
 -11   1   2      137.10      149.58      3.86 o 
 -10   1   2       11.73        9.24      1.09 o 
  -9   1   2        1.16        1.87      0.69 o 
  -8   1   2       52.70       54.14      1.73 o 
  -7   1   2      369.73      412.88      8.51 o 
  -6   1   2      172.67      181.52      2.83 o 
  -5   1   2     2006.45     2215.15     17.35 o 
  -4   1   2      621.09      612.26      4.65 o 
  -3   1   2     3207.05     3110.59     15.70 o 
  -1   1   2     1750.69     1587.37      7.05 o 
   0   1   2      334.61      328.43      2.77 o 
   1   1   2     1480.47     1373.26      4.50 o 
   2   1   2     1022.01      999.88      3.52 o 
   3   1   2       10.54        4.14      0.31 o 
   4   1   2      234.51      260.59      3.22 o 
   5   1   2       10.21        6.56      0.90 o 
   6   1   2       31.31       30.38      1.55 o 
   7   1   2      658.78      686.75     15.08 o 
   8   1   2       12.35        9.17      0.95 o 
   9   1   2      440.69      514.18      8.10 o 
  10   1   2       27.04       27.65      1.75 o 
  11   1   2       18.08       22.66      1.77 o 
 -12   2   2       40.21       34.62      2.30 o 
 -11   2   2       52.99       51.45      3.48 o 
 -10   2   2       25.26       19.50      1.49 o 
  -9   2   2      150.39      129.77      3.27 o 
  -8   2   2       60.87       57.04      2.06 o 
  -7   2   2      110.87       87.92      3.76 o 
  -6   2   2     1256.20     1352.18     10.36 o 
  -5   2   2        1.47        3.77      0.40 o 
  -4   2   2       94.18       99.20      2.07 o 
  -3   2   2      121.71      101.11      1.38 o 
  -2   2   2     1183.77     1089.26      6.23 o 
  -1   2   2     1727.68     1686.77      7.51 o 
   0   2   2      697.86      608.62      4.88 o 
   1   2   2     4971.63     4827.47     12.34 o 
   2   2   2     1148.30     1097.04      3.69 o 
   3   2   2     2588.72     2724.35     15.39 o 
   4   2   2       36.26       37.12      1.67 o 
   5   2   2      262.04      269.50      3.21 o 
   6   2   2        3.52        2.20      1.22 o 
   7   2   2        9.69        7.41      1.33 o 
   8   2   2       87.78       76.19      2.25 o 
   9   2   2       80.14       71.66      2.71 o 
  10   2   2        0.00        3.09      0.69 o 
  11   2   2        3.87        5.00      1.31 o 
 -11   3   2        0.20        3.37      1.17 o 
 -10   3   2       20.00       20.90      2.37 o 
  -9   3   2        8.06        8.78      1.00 o 
  -8   3   2      121.46       94.19      3.03 o 
  -7   3   2       47.32       51.97      2.16 o 
  -6   3   2      399.30      405.07      5.75 o 
  -5   3   2      297.68      296.91      3.07 o 
  -4   3   2       89.53       90.47      2.24 o 
  -3   3   2       35.15       36.09      0.95 o 
  -2   3   2      467.97      462.82      3.40 o 
  -1   3   2       90.02       82.65      1.32 o 
   0   3   2       20.70       20.83      0.55 o 
   1   3   2    12306.33    12002.34     43.20 o 
   2   3   2      946.22      940.54      5.46 o 
   3   3   2     1171.52     1264.60      8.16 o 
   4   3   2      699.91      797.16      8.34 o 
   5   3   2      138.82      121.88      3.94 o 
   6   3   2       45.94       46.73      1.81 o 
   7   3   2      289.93      269.98      4.16 o 
   8   3   2       53.06       35.88      1.74 o 
   9   3   2      135.03      146.22      4.98 o 
  10   3   2       60.72       63.45      2.53 o 
  11   3   2       52.36       54.28      2.83 o 
 -11   4   2       12.60        9.91      1.60 o 
 -10   4   2       46.72       47.88      2.53 o 
  -9   4   2       48.56       38.39      1.78 o 
  -8   4   2       29.44       19.74      1.38 o 
  -7   4   2       21.42       21.36      1.48 o 
  -6   4   2       91.76       87.53      3.62 o 
  -5   4   2       15.38        8.90      0.60 o 
  -4   4   2       12.08        7.72      0.58 o 
  -3   4   2      466.94      445.84      6.86 o 
  -2   4   2      144.61      140.82      2.44 o 
  -1   4   2      310.41      315.74      2.71 o 
   0   4   2     1138.66     1185.41      7.70 o 
   1   4   2     4555.55     4578.49     62.09 o 
   2   4   2        2.06        3.22      0.54 o 
   3   4   2      960.24      975.86      7.07 o 
   4   4   2       72.63       72.97      2.33 o 
   5   4   2      356.97      383.92     16.60 o 
   6   4   2      186.58      167.12      4.20 o 
   7   4   2       82.65       63.28      2.35 o 
   8   4   2       25.17       17.48      1.26 o 
   9   4   2        2.68        4.32      0.81 o 
  10   4   2      101.21      114.10      3.59 o 
  11   4   2       28.59       34.74      2.43 o 
 -11   5   2       15.31       19.63      1.85 o 
 -10   5   2      101.88      121.26      4.23 o 
  -9   5   2       14.63       12.08      1.30 o 
  -8   5   2       24.48       15.15      1.25 o 
  -7   5   2       45.57       36.17      2.03 o 
  -6   5   2        0.61        1.78      0.52 o 
  -5   5   2      122.04       99.10      2.75 o 
  -4   5   2     1034.76     1073.97     16.90 o 
  -3   5   2       69.86       48.31      1.65 o 
  -2   5   2       42.25       42.49      1.32 o 
  -1   5   2      155.44      173.04      3.20 o 
   0   5   2     2478.50     2763.86     20.59 o 
   1   5   2      162.40      174.23      3.35 o 
   2   5   2       57.23       51.80      1.53 o 
   3   5   2       45.45       41.32      1.29 o 
   4   5   2       35.04       32.12      1.41 o 
   5   5   2      118.44      131.96      5.09 o 
   6   5   2     1369.09     1519.89     13.72 o 
   7   5   2       75.06       90.06      2.48 o 
   8   5   2       21.97       20.05      1.53 o 
   9   5   2        9.38        9.78      1.05 o 
  10   5   2       21.50       19.12      1.84 o 
  11   5   2        0.08        3.47      0.91 o 
 -11   6   2       35.76       44.98      3.01 o 
 -10   6   2        4.52        4.84      1.37 o 
  -9   6   2       13.95       11.80      1.25 o 
  -8   6   2       35.06       33.29      1.83 o 
  -7   6   2        5.14        5.11      0.90 o 
  -6   6   2       17.01       13.45      1.36 o 
  -5   6   2       66.39       63.48      2.94 o 
  -4   6   2       20.12       18.11      1.03 o 
  -3   6   2      210.15      171.22      4.17 o 
  -2   6   2      301.48      299.75      4.88 o 
  -1   6   2      557.73      628.72      9.10 o 
   0   6   2        1.47        1.67      0.48 o 
   1   6   2      138.17      129.39      4.46 o 
   2   6   2      574.51      625.88      8.45 o 
   3   6   2       19.57       14.16      0.86 o 
   4   6   2      767.23      812.96     10.09 o 
   5   6   2       80.47       74.67      3.10 o 
   6   6   2      728.78      774.48      9.56 o 
   7   6   2      216.00      226.46      8.68 o 
   8   6   2        0.08        2.87      0.66 o 
   9   6   2       58.80       49.68      2.50 o 
  10   6   2        0.01        4.13      0.96 o 
 -10   7   2       20.32       19.62      1.89 o 
  -9   7   2       24.48       18.34      1.76 o 
  -8   7   2       71.97       68.34      2.70 o 
  -7   7   2       33.14       28.83      2.04 o 
  -6   7   2      147.46      146.66      3.60 o 
  -5   7   2       81.12       71.86      2.65 o 
  -4   7   2       84.06       77.54      2.51 o 
  -3   7   2       20.68       20.15      0.99 o 
  -2   7   2        0.09        1.54      0.48 o 
  -1   7   2       41.22       40.34      1.93 o 
   0   7   2       57.60       57.93      2.11 o 
   1   7   2      275.05      282.66      6.56 o 
   2   7   2      948.41      945.47     33.49 o 
   3   7   2      103.78       94.56      3.16 o 
   4   7   2        1.97        3.22      0.80 o 
   5   7   2      104.79       99.62      4.08 o 
   6   7   2      335.61      358.29      7.44 o 
   7   7   2      124.60      133.51      6.81 o 
   8   7   2        1.07        3.11      0.78 o 
   9   7   2        0.12        2.86      0.92 o 
  10   7   2       14.03       14.46      1.84 o 
 -10   8   2        1.09        4.23      1.66 o 
  -9   8   2       14.72        8.53      1.61 o 
  -8   8   2        1.29        4.03      1.16 o 
  -7   8   2        0.38        2.21      0.93 o 
  -6   8   2        2.58        4.34      0.88 o 
  -5   8   2      171.75      191.82      4.54 o 
  -4   8   2      236.74      242.82      6.02 o 
  -3   8   2       86.86       78.26      2.13 o 
  -2   8   2       11.85       12.51      0.75 o 
  -1   8   2      114.92      117.20      4.34 o 
   0   8   2        0.57        2.42      1.24 o 
   1   8   2      118.78      113.43      5.00 o 
   2   8   2      256.30      273.28     11.67 o 
   3   8   2      301.61      330.65      5.09 o 
   4   8   2       18.80       15.87      1.23 o 
   5   8   2       42.34       38.89      2.24 o 
   6   8   2        0.33        2.84      0.79 o 
   7   8   2       79.74       70.65      3.81 o 
   8   8   2        5.92        6.19      1.09 o 
   9   8   2       42.65       45.89      3.05 o 
  -9   9   2        0.11        3.29      1.00 o 
  -8   9   2       33.61       25.91      3.64 o 
  -7   9   2        3.27        1.89      0.89 o 
  -6   9   2        2.08        4.73      1.57 o 
  -5   9   2        0.01        3.15      0.87 o 
  -4   9   2       34.27       31.38      2.16 o 
  -3   9   2        8.19        7.85      1.02 o 
  -2   9   2       79.79       78.95      3.76 o 
  -1   9   2       22.40       14.43      1.44 o 
   0   9   2        1.27        3.78      0.90 o 
   1   9   2        1.13        3.48      1.10 o 
   2   9   2       95.73       95.80      4.33 o 
   3   9   2      278.23      301.07      7.26 o 
   4   9   2       45.18       43.83      2.48 o 
   5   9   2        0.01        3.38      1.38 o 
   6   9   2       26.04       20.98      2.07 o 
   7   9   2        5.24        6.43      1.00 o 
   8   9   2       11.11       12.04      2.44 o 
  -8  10   2        1.93        3.85      1.35 o 
  -7  10   2       48.72       46.19      4.36 o 
  -6  10   2       76.81       72.40      4.37 o 
  -5  10   2        8.39        9.02      1.16 o 
  -4  10   2      474.74      600.81      9.02 o 
  -3  10   2       22.55       16.27      2.39 o 
  -2  10   2      148.11      162.63      4.54 o 
  -1  10   2       16.96       16.62      1.24 o 
   0  10   2       11.11        8.24      1.11 o 
   1  10   2        8.10        6.07      0.90 o 
   2  10   2        2.34        2.36      0.88 o 
   3  10   2       36.59       33.87      1.80 o 
   4  10   2        0.57        2.00      0.62 o 
   5  10   2        0.01        3.21      0.86 o 
   6  10   2       15.94       13.58      1.54 o 
   7  10   2        8.19        5.77      1.85 o 
   8  10   2       14.04       16.01      2.23 o 
  -7  11   2       11.50       11.44      2.98 o 
  -6  11   2       32.07       25.97      3.06 o 
  -5  11   2        6.83        6.33      1.16 o 
  -4  11   2       12.13       11.27      3.93 o 
  -3  11   2       21.79       20.71      1.89 o 
  -2  11   2       30.09       33.26      2.97 o 
  -1  11   2       13.71       13.64      1.33 o 
   0  11   2       27.70       23.00      1.68 o 
   1  11   2        3.43        4.91      0.92 o 
   2  11   2       25.36       22.76      1.80 o 
   3  11   2       12.14        8.71      0.93 o 
   4  11   2        2.46        4.02      1.03 o 
   5  11   2       32.89       40.28      3.91 o 
   6  11   2        8.03        9.53      3.62 o 
   7  11   2       40.12       32.97      3.14 o 
  -6  12   2       45.70       44.36      4.34 o 
  -5  12   2       15.09       11.85      1.57 o 
  -4  12   2       60.21       62.64      4.76 o 
  -3  12   2       65.84       69.87      3.56 o 
  -2  12   2      103.03      106.42      5.08 o 
  -1  12   2        2.08        3.75      1.11 o 
   0  12   2        7.67        8.82      1.02 o 
   1  12   2        8.77        5.25      1.44 o 
   2  12   2        0.24        3.02      1.06 o 
   3  12   2        1.05        6.53      1.46 o 
   4  12   2       26.25       19.28      2.21 o 
   5  12   2        5.40        7.27      1.41 o 
  -4  13   2        0.02        1.89      1.16 o 
  -3  13   2       53.85       69.67      4.82 o 
  -2  13   2       37.69       39.00      3.54 o 
  -1  13   2        5.91        7.48      1.40 o 
   0  13   2        0.03        2.56      1.10 o 
   1  13   2        0.50        3.68      1.03 o 
   2  13   2       29.22       31.38      3.30 o 
   3  13   2        9.68        7.97      1.41 o 
   4  13   2        3.39        3.84      1.37 o 
 -11   0   3       19.22       17.77      2.09 o 
  -9   0   3       55.97       43.88      4.41 o 
  -7   0   3        7.96        2.77      1.72 o 
  -5   0   3     2447.37     2735.82     39.27 o 
  -3   0   3        3.22        3.15      0.44 o 
  -1   0   3     4470.16     4172.51     35.87 o 
   1   0   3        0.02        3.05      0.42 o 
   3   0   3        7.66        8.30      0.49 o 
   5   0   3        2.25        2.27      1.05 o 
   7   0   3      603.79      650.61      9.75 o 
   9   0   3        0.00        2.43      1.61 o 
  11   0   3      139.81      156.24     12.20 o 
 -12   1   3       22.11       12.69      1.65 o 
 -11   1   3        2.84        3.12      1.15 o 
 -10   1   3      316.92      326.45      5.62 o 
  -9   1   3       18.89       14.56      1.26 o 
  -8   1   3       61.12       54.37      3.46 o 
  -7   1   3      148.15      147.37      6.82 o 
  -6   1   3       59.68       57.86      2.14 o 
  -5   1   3      216.01      207.59      2.52 o 
  -4   1   3     1283.50     1353.09      9.82 o 
  -3   1   3      836.33      823.46      4.98 o 
  -2   1   3     2155.21     1896.15     16.42 o 
  -1   1   3     7144.14     6863.42     54.97 o 
   0   1   3    10895.11    10139.98     50.71 o 
   1   1   3     2886.55     2780.00      8.55 o 
   2   1   3      480.07      419.65      4.19 o 
   3   1   3      308.81      308.46      2.90 o 
   4   1   3      510.69      567.46      4.75 o 
   5   1   3       20.58       15.12      1.25 o 
   6   1   3       67.74       59.56      2.26 o 
   7   1   3      102.37      103.01      3.09 o 
   8   1   3       88.63       87.33      2.37 o 
   9   1   3        1.45        4.24      0.83 o 
  10   1   3      253.22      314.41      5.32 o 
  11   1   3        5.04        5.70      0.90 o 
 -12   2   3        2.89        4.10      1.92 o 
 -11   2   3       27.27       23.03      3.60 o 
 -10   2   3       16.47       12.16      1.12 o 
  -9   2   3       26.57       20.35      1.80 o 
  -8   2   3      305.76      337.82      4.67 o 
  -7   2   3      223.89      191.97      4.97 o 
  -6   2   3       72.79       54.38      1.81 o 
  -5   2   3      104.56      116.96      3.31 o 
  -4   2   3       33.10       36.32      1.36 o 
  -3   2   3       77.21       47.52      0.96 o 
  -2   2   3      311.97      324.33      3.36 o 
  -1   2   3     2891.08     2869.72     24.96 o 
   0   2   3       63.40       57.64      1.17 o 
   1   2   3     3532.66     3418.80     12.17 o 
   2   2   3      166.65      160.23      1.84 o 
   3   2   3      292.17      293.83      2.94 o 
   4   2   3      735.85      799.49      7.55 o 
   5   2   3      101.69       91.28      2.87 o 
   6   2   3      255.63      248.45      5.83 o 
   7   2   3       31.25       28.39      1.40 o 
   8   2   3       10.58        8.61      1.19 o 
   9   2   3       37.42       37.84      2.14 o 
  10   2   3       29.09       27.18      1.81 o 
  11   2   3       10.24        8.43      1.00 o 
 -11   3   3        1.64        6.03      1.72 o 
 -10   3   3        2.53        1.87      0.86 o 
  -9   3   3      112.11      109.05      3.22 o 
  -8   3   3       74.43       74.39      3.95 o 
  -7   3   3       50.05       39.63      1.87 o 
  -6   3   3        6.25        6.14      0.68 o 
  -5   3   3       97.02       95.44      2.63 o 
  -4   3   3      536.08      589.09      6.25 o 
  -3   3   3      802.46      897.02      8.70 o 
  -2   3   3     4319.63     4279.01     32.54 o 
  -1   3   3       31.93       27.15      0.95 o 
   0   3   3      375.45      338.19      3.81 o 
   1   3   3     2882.50     2919.11     15.16 o 
   2   3   3        4.12        5.15      0.27 o 
   3   3   3      634.31      661.84      5.20 o 
   4   3   3       64.42       58.00      3.61 o 
   5   3   3      765.89      827.03      7.74 o 
   6   3   3       12.39        9.71      0.93 o 
   7   3   3       35.91       27.85      1.65 o 
   8   3   3       53.09       54.87      2.05 o 
   9   3   3        1.77        6.19      0.91 o 
  10   3   3        2.21        2.88      0.68 o 
  11   3   3        7.90        5.95      1.06 o 
 -11   4   3       15.59       12.16      1.72 o 
 -10   4   3        0.97        4.73      1.43 o 
  -9   4   3        1.93        3.68      1.11 o 
  -8   4   3      556.86      598.72     10.18 o 
  -7   4   3       19.60       25.60      1.45 o 
  -6   4   3        0.25        2.29      0.80 o 
  -5   4   3       38.36       37.94      1.51 o 
  -4   4   3        0.07        1.66      0.54 o 
  -3   4   3     1308.36     1389.34     11.76 o 
  -2   4   3        4.02        5.31      0.62 o 
  -1   4   3       22.59       28.03      0.80 o 
   0   4   3      598.67      624.11      6.80 o 
   1   4   3      124.88      101.72      1.94 o 
   2   4   3     1625.89     1695.98     11.52 o 
   3   4   3       20.95       18.22      1.11 o 
   4   4   3       25.04       26.55      1.44 o 
   5   4   3       38.18       33.33      1.67 o 
   6   4   3      897.61      940.29     15.93 o 
   7   4   3       43.99       38.52      1.84 o 
   8   4   3       99.04      101.46      5.07 o 
   9   4   3       39.58       33.13      2.06 o 
  10   4   3        7.05        4.74      0.87 o 
  11   4   3        0.26        2.42      0.76 o 
 -11   5   3        0.33        4.14      1.19 o 
 -10   5   3       13.81       13.22      1.45 o 
  -9   5   3        1.12        3.07      0.93 o 
  -8   5   3       30.36       27.83      1.85 o 
  -7   5   3      315.35      300.94      5.83 o 
  -6   5   3      226.93      225.53      5.16 o 
  -5   5   3       86.08       67.90      2.41 o 
  -4   5   3       46.65       54.91      1.78 o 
  -3   5   3      255.02      281.53      6.06 o 
  -2   5   3     1997.28     2257.95     19.76 o 
  -1   5   3      293.39      313.31      3.36 o 
   0   5   3       16.76       18.08      0.69 o 
   1   5   3      282.25      336.08      5.23 o 
   2   5   3     3147.34     3266.88     62.03 o 
   3   5   3     2248.24     2380.06     42.26 o 
   4   5   3        1.20        1.53      0.43 o 
   5   5   3      286.35      305.76      6.74 o 
   6   5   3      580.06      647.04      9.10 o 
   7   5   3        0.00        2.56      0.62 o 
   8   5   3       74.11       79.18      3.67 o 
   9   5   3       44.38       40.28      2.29 o 
  10   5   3        3.13        4.44      0.73 o 
 -11   6   3        3.11        5.52      1.70 o 
 -10   6   3        0.56        3.43      1.03 o 
  -9   6   3       49.32       50.17      3.20 o 
  -8   6   3        7.39        4.62      1.50 o 
  -7   6   3       99.47       92.79      3.81 o 
  -6   6   3      486.41      528.71      8.37 o 
  -5   6   3      563.96      567.04      9.66 o 
  -4   6   3       51.82       53.22      1.45 o 
  -3   6   3       79.42       76.93      2.30 o 
  -2   6   3       69.57       73.56      2.03 o 
  -1   6   3      221.82      192.82      4.95 o 
   0   6   3      498.88      502.93      5.13 o 
   1   6   3       11.91        4.89      0.64 o 
   2   6   3      549.59      547.10      5.31 o 
   3   6   3       25.40       22.60      1.24 o 
   4   6   3       39.58       31.73      1.65 o 
   5   6   3      181.57      193.19      4.95 o 
   6   6   3        7.57        6.95      1.02 o 
   7   6   3      274.16      307.78      7.01 o 
   8   6   3        0.96        2.89      0.63 o 
   9   6   3        1.46        3.03      0.68 o 
  10   6   3        0.69        2.61      0.78 o 
 -10   7   3        0.54        4.82      1.26 o 
  -9   7   3        3.21        5.64      0.99 o 
  -8   7   3      225.97      246.30      6.11 o 
  -7   7   3      125.28      136.65      4.25 o 
  -6   7   3        0.20        4.73      1.10 o 
  -5   7   3       93.78       86.06      2.45 o 
  -4   7   3      480.03      468.78     11.09 o 
  -3   7   3        1.20        3.82      0.68 o 
  -2   7   3       16.19       13.18      0.77 o 
  -1   7   3        5.16        3.80      0.62 o 
   0   7   3       61.90       67.33      3.23 o 
   1   7   3      283.28      274.69      5.61 o 
   2   7   3      129.99      154.09      2.73 o 
   3   7   3        1.15        1.58      1.30 o 
   4   7   3       14.99       12.18      1.51 o 
   5   7   3      208.84      235.40      4.68 o 
   6   7   3      119.53      139.85      4.50 o 
   7   7   3       36.78       32.36      2.43 o 
   8   7   3        0.24        2.51      0.63 o 
   9   7   3        0.39        2.68      1.18 o 
  10   7   3       28.01       22.41      2.46 o 
  -9   8   3        7.18        7.93      1.43 o 
  -8   8   3       23.12       28.69      2.16 o 
  -7   8   3       29.54       28.50      2.40 o 
  -6   8   3        0.81        3.31      0.90 o 
  -5   8   3      167.31      171.45      4.30 o 
  -4   8   3       54.78       53.04      1.81 o 
  -3   8   3        0.67        1.53      0.47 o 
  -2   8   3      438.84      468.00     13.38 o 
  -1   8   3      309.60      313.20     14.06 o 
   0   8   3       33.16       24.90      1.42 o 
   1   8   3       26.44       20.88      1.64 o 
   2   8   3      210.48      222.09      6.34 o 
   3   8   3       80.74       75.88      2.04 o 
   4   8   3      305.68      356.78      7.67 o 
   5   8   3        1.40        3.61      0.85 o 
   6   8   3      132.11      128.16      5.25 o 
   7   8   3        0.25        2.41      0.99 o 
   8   8   3       11.83       13.45      1.71 o 
   9   8   3        0.37        3.89      0.94 o 
  -9   9   3        8.51        7.68      1.79 o 
  -8   9   3        0.00        2.86      0.89 o 
  -7   9   3        3.48        5.22      1.14 o 
  -6   9   3       32.14       35.84      3.97 o 
  -5   9   3      173.00      185.06      6.75 o 
  -4   9   3       18.59       14.93      2.40 o 
  -3   9   3      177.57      194.72      4.77 o 
  -2   9   3       61.56       42.64      2.57 o 
  -1   9   3       82.27       80.85      2.66 o 
   0   9   3        0.93        3.59      1.08 o 
   1   9   3        4.23        4.32      1.02 o 
   2   9   3       20.90       23.68      1.62 o 
   3   9   3      231.94      254.93      7.10 o 
   4   9   3        4.84        2.74      0.76 o 
   5   9   3       19.65       19.86      1.79 o 
   6   9   3        9.88        6.29      0.96 o 
   7   9   3        3.08        4.43      0.92 o 
   8   9   3       19.92       20.41      2.34 o 
  -8  10   3        3.25        3.76      1.35 o 
  -7  10   3        0.44        1.75      1.02 o 
  -6  10   3        0.67        1.47      0.84 o 
  -5  10   3       29.35       27.83      2.71 o 
  -4  10   3       70.87       70.73      3.32 o 
  -3  10   3       63.65       64.97      4.06 o 
  -2  10   3        2.32        3.65      0.93 o 
  -1  10   3      108.13       92.38      2.95 o 
   0  10   3       10.98       10.68      1.73 o 
   1  10   3       68.27       56.09      3.61 o 
   2  10   3       19.27       17.80      1.94 o 
   3  10   3       69.36       61.79      3.40 o 
   4  10   3        8.84        6.61      1.14 o 
   5  10   3        2.82        5.13      1.01 o 
   6  10   3       32.79       35.99      3.11 o 
   7  10   3       27.04       23.50      2.21 o 
   8  10   3        0.09        3.49      1.47 o 
  -7  11   3        2.34        3.03      2.42 o 
  -6  11   3        0.89        1.95      1.00 o 
  -5  11   3       13.94       11.52      1.50 o 
  -4  11   3       43.16       40.13      4.10 o 
  -3  11   3        0.15        3.31      0.91 o 
  -2  11   3      110.81      129.43      3.66 o 
  -1  11   3       75.99       71.87      3.41 o 
   0  11   3       49.74       41.43      2.31 o 
   1  11   3        6.10        3.79      1.56 o 
   2  11   3       27.63       30.19      1.90 o 
   3  11   3        3.63        4.61      1.03 o 
   4  11   3        1.31        3.68      1.09 o 
   5  11   3       36.86       36.36      3.01 o 
   6  11   3        4.03        5.55      1.34 o 
  -6  12   3       17.30       16.87      2.14 o 
  -5  12   3       10.86        8.58      1.75 o 
  -4  12   3        9.41        6.51      1.70 o 
  -3  12   3       80.37       81.80      4.50 o 
  -2  12   3        1.97        4.18      1.12 o 
  -1  12   3        0.01        2.29      0.82 o 
   0  12   3        1.56        4.47      0.85 o 
   1  12   3       30.12       17.87      2.14 o 
   2  12   3        0.76        2.54      0.91 o 
   3  12   3       62.43       56.41      2.60 o 
   4  12   3        2.84        5.43      1.21 o 
   5  12   3       61.05       66.26      5.00 o 
  -4  13   3        8.41        5.71      1.33 o 
  -3  13   3       48.86       41.37      3.08 o 
  -2  13   3       32.60       31.21      2.24 o 
  -1  13   3       23.90       25.36      2.40 o 
   0  13   3        4.98        3.37      1.35 o 
   1  13   3       59.45       75.04      4.36 o 
   2  13   3       15.90       17.81      3.66 o 
   3  13   3       24.00       22.96      2.25 o 
 -12   0   4      165.89      200.61     16.14 o 
 -10   0   4       73.01       63.89      5.39 o 
  -8   0   4       94.48       74.74      3.83 o 
  -6   0   4        0.87        2.16      0.83 o 
  -4   0   4      224.32      180.88      4.79 o 
  -2   0   4       90.94       82.41      3.19 o 
   0   0   4     1801.54     1736.66     11.07 o 
   2   0   4       14.20        8.35      1.19 o 
   4   0   4      880.68      909.86     13.08 o 
   6   0   4     1240.32     1396.34     28.42 o 
   8   0   4      475.67      518.44     12.15 o 
  10   0   4       11.99        8.07      1.35 o 
 -12   1   4        3.35        3.86      1.67 o 
 -11   1   4      167.25      191.40      5.70 o 
 -10   1   4       48.49       35.78      1.84 o 
  -9   1   4      179.28      204.32      5.92 o 
  -8   1   4      402.69      389.55      6.16 o 
  -7   1   4        2.09        4.63      0.84 o 
  -6   1   4      146.32      133.80      5.58 o 
  -5   1   4      170.14      161.36      4.59 o 
  -4   1   4       86.86       89.28      2.90 o 
  -3   1   4        9.56       11.24      0.62 o 
  -2   1   4      531.26      503.02      8.83 o 
  -1   1   4     6075.54     6079.71     49.36 o 
   0   1   4     5549.97     5472.00     20.23 o 
   1   1   4     4192.41     4117.47     12.69 o 
   2   1   4      719.24      691.34      2.65 o 
   3   1   4       31.75       26.55      0.89 o 
   4   1   4       35.89       42.58      1.58 o 
   5   1   4      119.25      117.63      3.56 o 
   6   1   4      594.13      656.02      9.78 o 
   7   1   4      356.83      391.06      5.76 o 
   8   1   4        4.52        5.07      0.88 o 
   9   1   4        9.04        8.37      1.29 o 
  10   1   4       20.20       16.89      1.34 o 
  11   1   4       18.59       15.67      1.30 o 
 -12   2   4       20.75       15.41      1.89 o 
 -11   2   4       10.86        6.83      2.19 o 
 -10   2   4       66.54       58.63      2.84 o 
  -9   2   4       24.75       18.04      1.93 o 
  -8   2   4      498.64      488.42      6.47 o 
  -7   2   4       14.15       10.09      1.80 o 
  -6   2   4      407.46      423.47      9.18 o 
  -5   2   4      922.31      951.77     14.11 o 
  -4   2   4       11.48       16.38      0.60 o 
  -3   2   4     3561.14     3681.99     25.76 o 
  -2   2   4     1160.24     1051.59     10.62 o 
  -1   2   4     1031.34     1047.92      9.77 o 
   0   2   4     3302.32     3208.40     20.47 o 
   1   2   4      631.85      636.82      3.25 o 
   2   2   4     1864.95     1815.17     90.58 o 
   3   2   4     1169.66     1340.64      9.48 o 
   4   2   4      205.46      213.82      3.61 o 
   5   2   4        2.16        1.84      0.59 o 
   6   2   4       92.47       85.38      3.92 o 
   7   2   4     1809.74     2017.82     28.44 o 
   8   2   4       82.58       84.82      2.73 o 
   9   2   4       56.17       50.30      2.74 o 
  10   2   4       54.82       58.34      3.67 o 
  11   2   4       18.64       13.58      1.93 o 
 -11   3   4        6.05       10.53      1.63 o 
 -10   3   4      104.84      107.86      4.26 o 
  -9   3   4      258.46      266.92      6.63 o 
  -8   3   4       61.32       53.89      2.54 o 
  -7   3   4       94.61       78.94      1.82 o 
  -6   3   4      115.88      111.59      4.37 o 
  -5   3   4      201.29      203.43      2.38 o 
  -4   3   4      123.80      119.19      3.33 o 
  -3   3   4        1.76        6.24      0.51 o 
  -2   3   4      313.75      324.13      6.33 o 
  -1   3   4      622.55      622.93      4.60 o 
   0   3   4      104.17      103.71      1.61 o 
   1   3   4      136.02      116.96      2.12 o 
   2   3   4     2017.72     2165.08     22.18 o 
   3   3   4      981.20     1146.83      9.01 o 
   4   3   4      241.83      253.44      4.94 o 
   5   3   4       61.83       52.41      3.22 o 
   6   3   4        2.09        5.69      1.04 o 
   7   3   4      893.82     1069.06     10.56 o 
   8   3   4      329.73      379.65      6.86 o 
   9   3   4        7.45        6.85      0.89 o 
  10   3   4        0.28        3.15      0.66 o 
  11   3   4        3.65        4.86      0.93 o 
 -11   4   4        0.65        3.66      1.15 o 
 -10   4   4       16.35       13.20      1.51 o 
  -9   4   4       93.20       84.97      4.96 o 
  -8   4   4       13.46       10.49      0.80 o 
  -7   4   4      254.06      237.44      4.87 o 
  -6   4   4       88.50       71.56      2.96 o 
  -5   4   4      241.89      236.75      4.77 o 
  -4   4   4        7.67       12.95      1.04 o 
  -3   4   4     1689.91     1813.70     16.28 o 
  -2   4   4      113.79       96.96      3.44 o 
  -1   4   4      517.81      527.66      4.22 o 
   0   4   4       51.32       60.51      1.45 o 
   1   4   4      180.42      175.02      4.04 o 
   2   4   4       30.19       19.33      0.94 o 
   3   4   4     1267.73     1532.74     11.89 o 
   4   4   4        4.98        9.04      1.07 o 
   5   4   4        6.74        7.61      0.83 o 
   6   4   4      167.92      168.81      6.91 o 
   7   4   4      339.67      358.85      8.34 o 
   8   4   4       40.61       38.30      2.55 o 
   9   4   4        7.18        6.73      0.83 o 
  10   4   4       83.28       86.16      4.56 o 
 -11   5   4        9.07       10.06      1.57 o 
 -10   5   4       78.37       70.48      3.10 o 
  -9   5   4       58.97       55.07      2.72 o 
  -8   5   4       22.80       24.65      4.79 o 
  -7   5   4       50.73       46.14      2.13 o 
  -6   5   4      146.14      134.91      4.18 o 
  -5   5   4        8.15        9.48      0.99 o 
  -4   5   4       37.35       31.97      1.89 o 
  -3   5   4        4.56        5.84      0.65 o 
  -2   5   4        3.03        3.00      0.41 o 
  -1   5   4       23.46       15.94      0.78 o 
   0   5   4      506.57      534.87      5.68 o 
   1   5   4      119.18      126.69      3.22 o 
   2   5   4     1191.42     1161.41     10.83 o 
   3   5   4        0.18        2.31      0.84 o 
   4   5   4      165.71      157.30      6.49 o 
   5   5   4      119.22      127.41      4.53 o 
   6   5   4        5.08        4.04      0.89 o 
   7   5   4        3.17        3.74      0.69 o 
   8   5   4       39.24       34.61      1.94 o 
   9   5   4        4.00        4.15      0.73 o 
  10   5   4        1.02        2.79      0.80 o 
 -10   6   4        0.20        4.39      1.19 o 
  -9   6   4        1.59        4.54      0.88 o 
  -8   6   4      179.09      209.21      8.46 o 
  -7   6   4       65.36       52.17      2.57 o 
  -6   6   4        0.10        1.97      0.80 o 
  -5   6   4      285.38      288.40      7.11 o 
  -4   6   4      104.21       93.13      2.90 o 
  -3   6   4       83.88       81.89      2.35 o 
  -2   6   4      359.05      375.47      4.87 o 
  -1   6   4      629.44      633.88     11.95 o 
   0   6   4       77.17       73.83      2.01 o 
   1   6   4       53.48       49.93      1.87 o 
   2   6   4      388.99      397.81      6.37 o 
   3   6   4      145.09      137.63      3.46 o 
   4   6   4      489.17      510.61      9.24 o 
   5   6   4      296.46      337.53      5.68 o 
   6   6   4       25.68       20.54      1.33 o 
   7   6   4      156.10      150.38      3.62 o 
   8   6   4        0.10        2.56      0.64 o 
   9   6   4        4.80        5.20      1.20 o 
  10   6   4       45.51       46.15      3.49 o 
 -10   7   4      208.48      250.21      6.59 o 
  -9   7   4        7.34        7.37      1.12 o 
  -8   7   4        0.48        3.02      1.27 o 
  -7   7   4       11.75        9.44      1.44 o 
  -6   7   4      262.37      284.40      7.27 o 
  -5   7   4      254.66      266.92      4.39 o 
  -4   7   4        7.41        9.39      1.02 o 
  -3   7   4      243.78      254.42      4.58 o 
  -2   7   4       77.88       75.74      2.71 o 
  -1   7   4       69.10       72.36      2.58 o 
   0   7   4      678.00      752.15     17.50 o 
   1   7   4      125.32      114.78      2.98 o 
   2   7   4       72.12       66.29      2.78 o 
   3   7   4      897.77      920.20     25.42 o 
   4   7   4      795.57      900.37     10.27 o 
   5   7   4       19.99       22.03      2.79 o 
   6   7   4       29.90       26.31      1.81 o 
   7   7   4       10.17        9.66      0.98 o 
   8   7   4       14.95       12.02      1.27 o 
   9   7   4       15.63       13.54      1.55 o 
  -9   8   4      184.87      236.25     13.53 o 
  -8   8   4        9.84        7.20      1.13 o 
  -7   8   4       44.99       38.63      2.17 o 
  -6   8   4      129.18      132.53      4.18 o 
  -5   8   4      689.99      789.20     16.97 o 
  -4   8   4        0.79        3.31      1.45 o 
  -3   8   4       68.80       58.64      2.84 o 
  -2   8   4       18.16       19.06      1.11 o 
  -1   8   4       69.07       69.25      5.22 o 
   0   8   4      126.26      126.32      5.38 o 
   1   8   4        9.99        7.74      1.13 o 
   2   8   4       23.44       25.09      1.79 o 
   3   8   4      142.23      148.95      3.72 o 
   4   8   4      358.03      405.52     11.56 o 
   5   8   4       35.90       37.87      2.26 o 
   6   8   4        2.27        3.87      0.76 o 
   7   8   4       11.47        8.02      1.05 o 
   8   8   4       36.31       29.38      3.11 o 
   9   8   4        5.46        6.89      1.41 o 
  -9   9   4      181.79      218.57     12.22 o 
  -8   9   4        5.64        5.20      1.27 o 
  -7   9   4        7.39        5.84      1.59 o 
  -6   9   4       58.22       56.62      2.87 o 
  -5   9   4       64.85       66.60      5.22 o 
  -4   9   4       84.05       74.29      3.34 o 
  -3   9   4       81.04       79.38      2.16 o 
  -2   9   4        1.56        6.15      0.80 o 
  -1   9   4      171.26      189.00      8.12 o 
   0   9   4       52.93       56.33      2.10 o 
   1   9   4        8.56        5.72      1.03 o 
   2   9   4       52.99       44.10      2.77 o 
   3   9   4      253.89      274.60      7.20 o 
   4   9   4        0.48        3.31      0.83 o 
   5   9   4       80.37       77.77      2.73 o 
   6   9   4       12.78        9.81      1.29 o 
   7   9   4        1.01        3.53      0.98 o 
   8   9   4       51.43       55.88      4.97 o 
  -8  10   4       65.90       78.15      7.57 o 
  -7  10   4        3.27        7.28      1.57 o 
  -6  10   4       43.43       37.70      3.51 o 
  -5  10   4       15.98       10.28      1.44 o 
  -4  10   4      127.37      134.63      4.97 o 
  -3  10   4       42.25       43.91      3.45 o 
  -2  10   4      199.08      213.29      5.07 o 
  -1  10   4        5.98        5.53      0.79 o 
   0  10   4       19.04       17.54      1.45 o 
   1  10   4       18.76       17.17      2.01 o 
   2  10   4       29.59       30.18      2.03 o 
   3  10   4        0.84        3.13      1.17 o 
   4  10   4       84.79       96.85      5.57 o 
   5  10   4        6.66        4.02      0.79 o 
   6  10   4       14.11       13.73      1.98 o 
   7  10   4       12.94       11.69      2.46 o 
  -7  11   4        1.92        4.06      1.54 o 
  -6  11   4       45.58       42.94      5.35 o 
  -5  11   4        0.68        2.83      1.09 o 
  -4  11   4       58.07       61.71      3.29 o 
  -3  11   4       13.55       10.16      1.54 o 
  -2  11   4       39.84       46.75      2.70 o 
  -1  11   4       63.09       58.11      2.46 o 
   0  11   4        0.05        1.52      0.63 o 
   1  11   4       41.84       45.79      3.79 o 
   2  11   4      135.56      144.66      5.13 o 
   3  11   4       41.15       40.99      2.88 o 
   4  11   4        1.59        3.94      0.96 o 
   5  11   4       14.95       14.25      1.76 o 
   6  11   4       12.71       11.48      1.56 o 
  -6  12   4        1.32        4.35      1.52 o 
  -5  12   4       18.42       15.63      2.57 o 
  -4  12   4       19.93       19.56      2.15 o 
  -3  12   4        6.56       11.48      1.47 o 
  -2  12   4       62.11       61.74      2.92 o 
  -1  12   4       30.12       37.40      3.84 o 
   0  12   4        0.65        4.76      2.01 o 
   1  12   4        0.60        3.43      0.92 o 
   2  12   4        0.55        1.91      0.76 o 
   3  12   4       27.16       26.67      2.29 o 
   4  12   4        3.51        5.53      1.24 o 
   5  12   4        1.40        3.49      1.33 o 
  -4  13   4        3.81        4.79      1.26 o 
  -3  13   4       10.16        6.80      1.35 o 
  -2  13   4        1.80        4.27      1.02 o 
  -1  13   4        1.14        3.19      1.04 o 
   0  13   4        2.30        4.04      1.24 o 
   1  13   4       31.54       30.84      4.49 o 
   2  13   4       12.95       11.31      1.77 o 
   3  13   4        2.60        3.21      1.35 o 
 -11   0   5       48.25       42.10      3.22 o 
  -9   0   5       23.34       22.49      2.31 o 
  -7   0   5      179.79      177.47      5.85 o 
  -5   0   5      310.04      311.43     11.35 o 
  -3   0   5      712.09      718.42     16.73 o 
  -1   0   5    28947.90    27695.74    431.81 o 
   1   0   5     1346.73     1385.76     19.45 o 
   3   0   5      596.32      639.27      6.39 o 
   5   0   5        8.00        4.72      0.91 o 
   7   0   5      677.70      792.94     12.20 o 
   9   0   5      522.00      646.85     17.80 o 
  11   0   5      217.87      278.87     17.33 o 
 -12   1   5       29.37       21.99      6.22 o 
 -11   1   5       72.27       71.37      3.24 o 
 -10   1   5        0.53        3.56      1.07 o 
  -9   1   5       51.50       42.51      2.43 o 
  -8   1   5      177.15      181.68      3.62 o 
  -7   1   5       32.82       32.08      1.65 o 
  -6   1   5      457.80      469.28     14.49 o 
  -5   1   5      535.76      534.96      5.96 o 
  -4   1   5      112.58      106.36      3.45 o 
  -3   1   5       96.76       79.98      2.39 o 
  -2   1   5     1475.94     1483.90      8.47 o 
  -1   1   5      409.68      442.46      2.72 o 
   0   1   5        9.44        6.66      0.46 o 
   1   1   5       98.86       78.50      2.02 o 
   2   1   5       68.66       69.44      1.81 o 
   3   1   5       25.94       24.11      0.89 o 
   4   1   5     2160.08     2336.35     25.58 o 
   5   1   5       37.12       41.80      1.58 o 
   6   1   5       42.89       38.27      1.99 o 
   7   1   5      314.75      346.65      7.19 o 
   8   1   5      380.38      420.75      7.67 o 
   9   1   5       67.80       60.93      3.21 o 
  10   1   5       19.85       21.13      1.96 o 
  11   1   5        7.11        6.90      1.10 o 
 -12   2   5        5.84        7.58      2.12 o 
 -11   2   5       24.31       21.90      2.45 o 
 -10   2   5        0.20        3.69      1.61 o 
  -9   2   5       85.41       81.76      3.25 o 
  -8   2   5       13.99       16.97      2.08 o 
  -7   2   5      188.56      171.96      8.17 o 
  -6   2   5       12.48        4.75      0.54 o 
  -5   2   5      577.86      531.09      9.68 o 
  -4   2   5     2096.12     2165.80     29.99 o 
  -3   2   5       46.28       49.23      1.82 o 
  -2   2   5        7.23       12.34      0.61 o 
  -1   2   5     1786.95     1785.23     29.32 o 
   0   2   5       23.35       20.50      0.64 o 
   1   2   5        3.99        2.68      0.29 o 
   2   2   5      562.79      585.87      5.43 o 
   3   2   5       18.82       15.39      1.12 o 
   4   2   5      340.88      355.11      4.65 o 
   5   2   5        0.55        2.91      0.86 o 
   6   2   5       37.45       38.55      1.73 o 
   7   2   5      181.73      187.15      5.00 o 
   8   2   5      119.66      133.09      4.46 o 
   9   2   5       11.85       13.98      1.31 o 
  10   2   5        3.97        4.13      0.81 o 
  11   2   5       70.29       72.93      3.89 o 
 -11   3   5       16.49       12.67      1.84 o 
 -10   3   5       37.71       31.66      4.09 o 
  -9   3   5      214.84      209.25      4.41 o 
  -8   3   5       21.23       19.58      2.03 o 
  -7   3   5      150.17      137.58      2.19 o 
  -6   3   5      247.12      243.28      6.12 o 
  -5   3   5      762.20      817.72      8.04 o 
  -4   3   5      476.90      515.14      6.59 o 
  -3   3   5      599.59      629.04      6.61 o 
  -2   3   5        0.46        1.09      0.68 o 
  -1   3   5       19.10       33.52      1.34 o 
   0   3   5      530.20      516.15      6.74 o 
   1   3   5      581.54      626.48      5.75 o 
   2   3   5      167.54      150.23      2.99 o 
   3   3   5       25.55       18.44      0.91 o 
   4   3   5        3.51        4.10      0.77 o 
   5   3   5      132.47      121.39      3.63 o 
   6   3   5       33.11       29.81      1.25 o 
   7   3   5       17.39       18.47      1.54 o 
   8   3   5       35.60       28.49      1.48 o 
   9   3   5       49.88       49.15      2.84 o 
  10   3   5        0.26        2.76      0.70 o 
  11   3   5        8.28        6.03      1.34 o 
 -11   4   5        0.16        3.88      1.06 o 
 -10   4   5        4.41        2.83      0.89 o 
  -9   4   5        1.02        5.07      1.09 o 
  -8   4   5      181.94      169.21      5.64 o 
  -7   4   5      265.04      303.57      8.83 o 
  -6   4   5       71.03       58.36      2.95 o 
  -5   4   5      101.08       83.13      3.03 o 
  -4   4   5       73.53       61.97      2.36 o 
  -3   4   5        0.64        1.50      0.46 o 
  -2   4   5      200.43      217.38      4.72 o 
  -1   4   5       45.73       39.55      1.55 o 
   0   4   5      116.26       91.75      2.13 o 
   1   4   5      412.30      427.69      7.29 o 
   2   4   5      180.73      214.70      5.29 o 
   3   4   5      109.55      139.15      3.81 o 
   4   4   5      267.93      260.36      6.32 o 
   5   4   5        2.10        2.76      0.64 o 
   6   4   5       79.18       66.82      2.84 o 
   7   4   5      235.02      226.81      5.93 o 
   8   4   5        0.97        3.33      0.60 o 
   9   4   5        3.72        4.05      1.04 o 
  10   4   5        0.33        2.43      0.70 o 
 -11   5   5        0.05        3.31      1.05 o 
 -10   5   5       11.17       11.81      2.12 o 
  -9   5   5      206.42      209.72      8.29 o 
  -8   5   5       47.29       41.99      2.69 o 
  -7   5   5        4.12        5.22      1.03 o 
  -6   5   5       14.40       17.68      1.75 o 
  -5   5   5      356.90      360.42      8.31 o 
  -4   5   5      424.57      441.82      8.73 o 
  -3   5   5        7.14        5.75      0.72 o 
  -2   5   5      151.51      159.07      5.17 o 
  -1   5   5       61.05       70.42      2.01 o 
   0   5   5     2270.74     2524.03     19.47 o 
   2   5   5     1936.30     2184.19     16.91 o 
   3   5   5        1.63        1.87      0.40 o 
   4   5   5       66.09       54.97      2.07 o 
   5   5   5       21.79       13.67      1.04 o 
   6   5   5      128.49      133.08      4.59 o 
   7   5   5        2.38        4.04      0.60 o 
   8   5   5        3.37        3.85      0.68 o 
   9   5   5       32.31       34.40      1.79 o 
  10   5   5       30.10       31.31      2.20 o 
 -10   6   5        1.27        2.03      0.95 o 
  -9   6   5        5.12        3.54      1.71 o 
  -8   6   5      299.82      350.21      6.72 o 
  -7   6   5      147.24      141.72      4.41 o 
  -6   6   5       95.15       79.49      3.63 o 
  -5   6   5      872.92      992.47     12.01 o 
  -4   6   5       44.73       34.75      1.72 o 
  -3   6   5       52.24       49.88      2.32 o 
  -2   6   5       25.96       19.84      1.05 o 
  -1   6   5       38.28       34.59      1.76 o 
   0   6   5      203.77      219.38      3.11 o 
   1   6   5      220.72      219.87      3.83 o 
   2   6   5        0.68        1.46      0.67 o 
   3   6   5        0.36        2.15      0.42 o 
   4   6   5        0.93        2.85      0.52 o 
   5   6   5       11.78       14.23      1.38 o 
   6   6   5        2.00        1.83      0.56 o 
   7   6   5        0.86        1.36      0.49 o 
   8   6   5        5.02        3.17      0.67 o 
   9   6   5        4.04        4.21      0.92 o 
  10   6   5        0.93        3.93      1.19 o 
 -10   7   5       12.39       10.47      2.17 o 
  -9   7   5        2.06        6.54      1.39 o 
  -8   7   5       10.91       10.87      1.54 o 
  -7   7   5      528.93      628.10      9.26 o 
  -6   7   5       11.79        7.68      0.96 o 
  -5   7   5        0.29        1.22      0.61 o 
  -4   7   5       26.30       22.91      1.58 o 
  -3   7   5       25.34       18.25      1.50 o 
  -2   7   5      106.63       95.09      2.30 o 
  -1   7   5       15.73       14.55      1.14 o 
   0   7   5      116.79      119.41      3.49 o 
   1   7   5       18.28       20.07      1.33 o 
   2   7   5      677.16      759.65     14.15 o 
   3   7   5       59.76       59.37      2.07 o 
   4   7   5       28.07       25.39      1.49 o 
   5   7   5       56.27       58.34      2.42 o 
   6   7   5       11.39        6.11      0.84 o 
   7   7   5        0.26        3.31      0.64 o 
   8   7   5        1.97        5.10      0.85 o 
   9   7   5       13.80        9.29      1.32 o 
  -9   8   5        8.55        5.58      1.47 o 
  -8   8   5      102.89       95.45      6.16 o 
  -7   8   5        7.73        4.60      1.70 o 
  -6   8   5       30.31       22.47      1.94 o 
  -5   8   5       10.26        5.15      0.76 o 
  -4   8   5      104.52       99.19      6.17 o 
  -3   8   5      143.89      139.00      4.15 o 
  -2   8   5      379.40      407.87      5.09 o 
  -1   8   5        4.35        3.37      0.64 o 
   0   8   5        2.69        3.38      0.67 o 
   1   8   5       16.73       12.86      1.05 o 
   2   8   5       20.74       19.32      2.42 o 
   3   8   5       73.18       72.43      3.88 o 
   4   8   5      223.39      223.02      5.83 o 
   5   8   5       23.10       20.77      1.78 o 
   6   8   5        0.47        2.77      0.77 o 
   7   8   5       15.41       12.84      1.53 o 
   8   8   5       31.44       31.20      2.64 o 
   9   8   5       12.48       10.40      1.59 o 
  -9   9   5        7.05        8.83      1.78 o 
  -8   9   5       29.60       28.34      3.33 o 
  -7   9   5       20.14       12.64      1.77 o 
  -6   9   5        2.85        3.67      0.87 o 
  -5   9   5        1.91        2.88      0.84 o 
  -4   9   5      110.14      109.92      3.72 o 
  -3   9   5       30.07       20.52      2.24 o 
  -2   9   5        0.68        2.40      0.51 o 
  -1   9   5      194.31      199.72      7.14 o 
   0   9   5        0.01        3.35      1.18 o 
   1   9   5        0.00        2.76      0.59 o 
   2   9   5      163.91      179.27      6.80 o 
   3   9   5      173.38      193.07      6.76 o 
   4   9   5        3.56        4.48      0.89 o 
   5   9   5       35.56       40.95      2.69 o 
   6   9   5        0.02        2.56      0.72 o 
   7   9   5       44.42       38.33      2.73 o 
   8   9   5       27.70       23.09      2.04 o 
  -8  10   5       20.32       17.54      2.75 o 
  -7  10   5        3.71        4.94      1.35 o 
  -6  10   5        2.97        3.28      0.94 o 
  -5  10   5        3.46        4.44      1.15 o 
  -4  10   5       90.57       91.53      3.51 o 
  -3  10   5        3.96        4.87      0.88 o 
  -2  10   5        0.00        2.86      0.93 o 
  -1  10   5       40.28       36.75      1.96 o 
   0  10   5       35.67       37.59      2.23 o 
   1  10   5       50.46       51.93      2.62 o 
   2  10   5       12.58        7.68      1.86 o 
   3  10   5       11.49       11.39      1.27 o 
   4  10   5       66.25       64.47      2.85 o 
   5  10   5       13.13       10.22      1.08 o 
   6  10   5        9.47        8.59      1.83 o 
   7  10   5        1.51        2.52      1.04 o 
  -7  11   5       19.98       15.77      2.67 o 
  -6  11   5       80.69       87.36      4.44 o 
  -5  11   5        4.64        3.41      0.94 o 
  -4  11   5      119.25      131.04      5.12 o 
  -3  11   5        3.48        5.98      1.40 o 
  -2  11   5       66.01       71.72      3.25 o 
  -1  11   5       13.46       10.31      1.30 o 
   0  11   5       27.13       22.54      1.62 o 
   1  11   5        9.15        6.73      1.06 o 
   2  11   5       48.45       47.68      2.50 o 
   3  11   5        1.01        3.83      1.20 o 
   4  11   5        0.00        0.85      0.74 o 
   5  11   5        3.21        3.71      1.09 o 
   6  11   5        0.00        3.37      1.33 o 
  -5  12   5        0.75        5.03      1.30 o 
  -4  12   5        1.33        5.19      1.22 o 
  -3  12   5        0.60        2.65      0.71 o 
  -2  12   5       29.05       28.57      2.35 o 
  -1  12   5        7.86        4.33      1.05 o 
   0  12   5       22.44       26.04      3.29 o 
   1  12   5       17.96       16.57      1.49 o 
   2  12   5        0.31        3.56      0.98 o 
   3  12   5        0.24        2.56      1.04 o 
   4  12   5        3.75        6.49      1.02 o 
   5  12   5       72.07       79.92      7.16 o 
  -3  13   5       22.07       13.74      2.09 o 
  -2  13   5       51.93       58.80      4.61 o 
  -1  13   5        7.76        8.56      2.14 o 
   0  13   5       20.42       13.92      1.85 o 
   1  13   5        2.82        6.21      2.88 o 
   2  13   5        0.91        6.22      1.69 o 
 -12   0   6       15.78       25.09      5.14 o 
 -10   0   6       76.71       65.05      4.86 o 
  -8   0   6      144.29      141.85      4.00 o 
  -6   0   6      285.02      275.56      7.10 o 
  -4   0   6      135.29      130.26      7.70 o 
  -2   0   6     7404.86     7365.09    226.18 o 
   0   0   6      142.85      160.50      2.62 o 
   2   0   6      216.65      242.50      3.40 o 
   4   0   6      149.58      156.34      7.63 o 
   6   0   6     1153.66     1260.56     29.60 o 
   8   0   6      168.88      192.67      8.60 o 
  10   0   6       44.10       49.10      4.49 o 
 -12   1   6        0.06        3.69      1.45 o 
 -11   1   6        3.70        2.77      1.00 o 
 -10   1   6       14.99       12.43      1.40 o 
  -9   1   6        5.68        7.20      1.37 o 
  -8   1   6        0.31        2.52      0.67 o 
  -7   1   6      125.14      116.91      4.28 o 
  -6   1   6      176.06      151.44      4.78 o 
  -5   1   6      161.04      122.11      3.69 o 
  -4   1   6       18.96       15.55      1.08 o 
  -3   1   6      709.11      666.91     10.35 o 
  -2   1   6      127.82      142.52      4.44 o 
  -1   1   6     4012.04     4030.50     33.94 o 
   0   1   6       59.02       51.69      1.08 o 
   1   1   6      412.81      388.25      3.30 o 
   2   1   6       35.64       31.01      1.28 o 
   3   1   6      142.48      173.48      4.72 o 
   4   1   6        0.28        2.00      0.81 o 
   5   1   6      688.89      723.34     13.21 o 
   6   1   6       15.31       17.45      1.72 o 
   7   1   6       37.69       37.39      1.83 o 
   8   1   6       24.82       23.16      1.47 o 
   9   1   6      165.04      187.50      5.88 o 
  10   1   6       73.22       76.22      4.15 o 
  11   1   6       24.97       19.44      1.64 o 
 -11   2   6       17.45       17.27      1.90 o 
 -10   2   6        1.35        6.68      1.21 o 
  -9   2   6       28.06       21.86      1.76 o 
  -8   2   6       95.57       92.36      2.14 o 
  -7   2   6        0.18        2.36      1.05 o 
  -6   2   6        2.90        4.21      0.53 o 
  -5   2   6        2.31        2.78      0.66 o 
  -4   2   6      282.19      270.32      5.72 o 
  -3   2   6      396.87      392.63      7.65 o 
  -2   2   6     1946.59     2018.60     38.14 o 
  -1   2   6      116.36       85.81      2.49 o 
   0   2   6      761.13      727.55      8.60 o 
   1   2   6     1499.98     1593.25     19.54 o 
   2   2   6      144.35      150.08      3.34 o 
   3   2   6      314.69      304.16      3.45 o 
   4   2   6       70.28       65.41      2.25 o 
   5   2   6       81.72       75.67      2.66 o 
   6   2   6      232.07      235.59      3.93 o 
   7   2   6       70.38       68.41      2.09 o 
   8   2   6      123.87      125.61      3.88 o 
   9   2   6      177.00      204.02      6.38 o 
  10   2   6       17.50       13.44      1.37 o 
 -11   3   6        0.01        3.32      1.15 o 
 -10   3   6       56.53       53.87      4.07 o 
  -9   3   6       64.01       43.28      3.35 o 
  -8   3   6      329.09      354.78      7.75 o 
  -7   3   6        2.37        3.69      0.66 o 
  -6   3   6      325.06      329.91     10.35 o 
  -5   3   6       49.71       55.97      2.01 o 
  -4   3   6        0.70        2.52      1.26 o 
  -3   3   6       13.97       20.38      1.49 o 
  -2   3   6       99.57       92.13      2.75 o 
  -1   3   6      289.00      327.59      2.96 o 
   0   3   6     1317.36     1367.25      9.89 o 
   1   3   6      438.81      453.62      6.33 o 
   2   3   6      284.74      252.95      4.31 o 
   3   3   6      757.95      824.73     14.18 o 
   4   3   6       85.80       84.13      2.97 o 
   5   3   6        2.68        3.94      0.62 o 
   6   3   6        0.07        2.67      0.53 o 
   7   3   6      117.59      124.51      2.89 o 
   8   3   6        1.49        5.63      0.90 o 
   9   3   6        6.15        6.14      0.84 o 
  10   3   6       20.25       17.59      1.77 o 
 -11   4   6        2.43        2.16      1.24 o 
 -10   4   6       11.27       11.82      1.79 o 
  -9   4   6      108.08      104.63      6.35 o 
  -8   4   6       61.11       58.07      3.58 o 
  -7   4   6      265.13      253.69      5.13 o 
  -6   4   6       24.73       22.09      1.57 o 
  -5   4   6      146.12      168.20      3.48 o 
  -4   4   6     1508.81     1725.26     16.55 o 
  -3   4   6      114.25      110.13      3.84 o 
  -2   4   6     2132.90     2285.18     27.31 o 
  -1   4   6       15.07        8.16      1.00 o 
   0   4   6      511.81      539.73      9.14 o 
   1   4   6     2216.59     2375.09     22.83 o 
   2   4   6      277.28      272.84      3.88 o 
   3   4   6       99.47      113.47      3.18 o 
   4   4   6      606.72      620.52      8.72 o 
   5   4   6       34.47       32.38      1.80 o 
   6   4   6      208.77      193.70      5.18 o 
   7   4   6        0.06        3.50      0.55 o 
   8   4   6        2.34        3.23      0.79 o 
   9   4   6       16.52        9.60      0.88 o 
  10   4   6       40.64       38.10      2.71 o 
 -11   5   6       23.76       20.32      2.20 o 
 -10   5   6       54.85       44.84      2.43 o 
  -9   5   6       23.24       24.73      2.44 o 
  -8   5   6        1.63        3.89      1.82 o 
  -7   5   6        2.46        4.32      1.11 o 
  -6   5   6      281.70      289.96      5.77 o 
  -5   5   6      417.07      470.31     10.58 o 
  -4   5   6       19.26       11.57      1.02 o 
  -3   5   6      373.26      413.67      5.45 o 
  -2   5   6       84.48       68.38      2.70 o 
  -1   5   6        0.49        1.85      0.38 o 
   0   5   6       58.27       52.73      1.69 o 
   1   5   6      260.97      301.58      4.49 o 
   2   5   6       55.59       53.36      2.10 o 
   3   5   6        8.92        6.82      0.71 o 
   4   5   6        4.38        4.06      0.50 o 
   5   5   6      164.54      169.68      3.88 o 
   6   5   6        1.61        3.36      0.69 o 
   7   5   6      101.38       97.75      2.86 o 
   8   5   6       37.75       31.87      2.04 o 
   9   5   6       20.84       13.49      1.52 o 
  10   5   6        1.99        2.40      0.65 o 
 -10   6   6        5.71        5.16      1.09 o 
  -9   6   6      202.10      254.43      7.23 o 
  -8   6   6      361.53      403.05     19.55 o 
  -7   6   6       40.15       34.50      2.24 o 
  -6   6   6      181.99      183.59      6.19 o 
  -5   6   6      110.76       90.54      2.18 o 
  -4   6   6        0.41        1.74      0.73 o 
  -3   6   6      188.16      223.16      4.85 o 
  -2   6   6      205.71      199.21      4.78 o 
  -1   6   6      351.44      386.34      5.45 o 
   0   6   6       42.07       33.17      1.06 o 
   1   6   6       60.95       55.13      1.95 o 
   2   6   6      273.55      283.18      6.55 o 
   3   6   6      202.34      206.39      5.38 o 
   4   6   6        7.61        5.60      0.67 o 
   5   6   6        0.01        2.15      0.53 o 
   6   6   6        1.71        3.04      0.84 o 
   7   6   6       50.24       41.58      2.23 o 
   8   6   6        2.54        3.51      0.72 o 
   9   6   6       50.58       38.95      2.97 o 
 -10   7   6        5.69        7.09      1.65 o 
  -9   7   6       13.14       13.69      3.78 o 
  -8   7   6        0.53        3.00      1.70 o 
  -7   7   6       47.71       44.50      2.16 o 
  -6   7   6       26.55       23.99      1.71 o 
  -5   7   6       55.27       54.62      2.16 o 
  -4   7   6        0.35        2.02      0.56 o 
  -3   7   6       95.79       99.98      3.81 o 
  -2   7   6        0.50        1.83      0.31 o 
  -1   7   6       32.17       27.87      1.19 o 
   0   7   6      273.74      316.40      5.89 o 
   1   7   6        3.98        4.44      0.91 o 
   2   7   6      456.62      485.19     12.69 o 
   3   7   6        5.03        5.83      1.41 o 
   4   7   6      201.52      215.47      7.86 o 
   5   7   6       45.62       41.34      2.62 o 
   6   7   6        5.75        3.20      0.62 o 
   7   7   6        0.07        2.52      0.63 o 
   8   7   6       24.39       29.09      1.93 o 
   9   7   6        2.66        5.29      1.01 o 
  -9   8   6        0.02        2.99      1.18 o 
  -8   8   6       98.69      108.79      4.32 o 
  -7   8   6        3.83        3.61      0.75 o 
  -6   8   6        3.89        4.31      0.72 o 
  -5   8   6      136.49      127.91      4.11 o 
  -4   8   6        0.78        2.28      0.80 o 
  -3   8   6       12.97        8.46      0.89 o 
  -2   8   6        7.82        4.99      0.59 o 
  -1   8   6       41.82       37.94      2.60 o 
   0   8   6      100.93      103.47      3.64 o 
   1   8   6       42.65       37.34      1.67 o 
   2   8   6      128.81      144.53      3.39 o 
   3   8   6      549.46      592.51     13.12 o 
   4   8   6      202.08      225.09      5.96 o 
   5   8   6       63.12       62.76      2.75 o 
   6   8   6        3.83        7.50      1.06 o 
   7   8   6       13.87       14.92      1.40 o 
   8   8   6       35.28       40.02      2.82 o 
  -9   9   6        1.00        3.05      1.27 o 
  -8   9   6       12.81        9.52      1.70 o 
  -7   9   6       15.52       11.36      1.70 o 
  -6   9   6       75.42       85.04      3.72 o 
  -5   9   6        0.80        2.33      0.69 o 
  -4   9   6       17.88       12.49      1.03 o 
  -3   9   6       47.07       42.79      2.26 o 
  -2   9   6        4.82        5.06      0.68 o 
  -1   9   6       77.98       86.23      2.59 o 
   0   9   6       44.32       49.84      2.05 o 
   1   9   6       13.34       11.92      1.37 o 
   2   9   6       68.71       65.30      3.30 o 
   3   9   6       19.63       13.48      3.13 o 
   4   9   6        3.54        3.83      0.91 o 
   5   9   6        0.09        1.73      0.85 o 
   6   9   6       11.42       10.22      1.40 o 
   7   9   6        3.18        3.26      1.08 o 
   8   9   6       17.20       19.31      2.33 o 
  -8  10   6        0.12        3.33      2.27 o 
  -7  10   6       26.27       16.99      2.61 o 
  -6  10   6        5.32        2.89      1.48 o 
  -5  10   6       63.67       65.88      3.26 o 
  -4  10   6      108.17      122.20      5.17 o 
  -3  10   6       60.67       78.28      5.80 o 
  -2  10   6      119.79      129.75      4.00 o 
  -1  10   6        0.41        3.39      0.66 o 
   0  10   6      155.21      180.22      4.54 o 
   1  10   6       11.17       10.54      2.18 o 
   2  10   6       49.57       51.22      2.58 o 
   3  10   6        3.61        4.46      1.02 o 
   4  10   6       97.94       98.85      4.37 o 
   5  10   6      103.98      114.82      4.18 o 
   6  10   6        2.46        3.26      1.04 o 
   7  10   6        0.32        3.68      0.90 o 
  -7  11   6       28.43       27.41      3.12 o 
  -6  11   6        1.84        4.56      1.18 o 
  -5  11   6        3.53        2.73      1.27 o 
  -4  11   6       66.42       58.33      3.38 o 
  -3  11   6        6.14        5.27      1.23 o 
  -2  11   6       13.61       17.43      2.91 o 
  -1  11   6        5.83        7.12      2.10 o 
   0  11   6       12.68        9.30      1.99 o 
   1  11   6        5.71        4.28      1.45 o 
   2  11   6        0.34        3.52      0.88 o 
   3  11   6        0.00        1.32      0.82 o 
   4  11   6       63.24       56.51      3.69 o 
   5  11   6        3.03        4.42      1.37 o 
   6  11   6        0.12        2.29      0.94 o 
  -5  12   6       13.37       10.64      2.09 o 
  -4  12   6      172.97      197.25      8.16 o 
  -3  12   6        0.16        3.37      1.16 o 
  -2  12   6       78.86       87.97      7.20 o 
  -1  12   6        6.44        5.29      1.20 o 
   0  12   6       12.82       11.73      1.90 o 
   1  12   6       12.51       16.83      5.44 o 
   2  12   6       24.47       21.71      2.06 o 
   3  12   6       23.94       20.57      2.87 o 
   4  12   6       44.22       46.41      3.21 o 
  -3  13   6       37.36       37.52      3.14 o 
  -2  13   6        6.59        8.79      2.01 o 
  -1  13   6        9.57        5.22      1.20 o 
   0  13   6       14.43        9.17      1.41 o 
   1  13   6       14.28       12.61      2.08 o 
   2  13   6        3.45        2.54      1.33 o 
 -11   0   7        2.67        5.14      3.63 o 
  -9   0   7        0.09        2.99      1.79 o 
  -7   0   7      374.43      392.42     17.23 o 
  -5   0   7     1176.45     1300.31     28.53 o 
  -3   0   7       58.23       63.10      3.43 o 
  -1   0   7     7063.99     7632.98     81.59 o 
   1   0   7      191.95      186.73      4.58 o 
   3   0   7       56.54       67.37      2.84 o 
   5   0   7        0.00        3.98      0.96 o 
   7   0   7       10.30        7.40      2.49 o 
   9   0   7       28.49       19.53      2.71 o 
 -11   1   7        0.12        3.68      1.13 o 
 -10   1   7        7.92        7.30      1.23 o 
  -9   1   7       20.79       13.81      1.60 o 
  -8   1   7      764.43      860.19     18.54 o 
  -7   1   7        0.50        5.36      1.58 o 
  -6   1   7      138.53      131.48      3.54 o 
  -5   1   7        0.09        2.19      0.56 o 
  -4   1   7      663.44      713.48     12.34 o 
  -3   1   7      131.62      126.44      4.40 o 
  -2   1   7      459.44      479.93      7.99 o 
   0   1   7      423.67      470.35      4.79 o 
   1   1   7       32.92       35.04      1.24 o 
   2   1   7      922.00     1002.10      7.79 o 
   3   1   7      796.10      886.65     11.35 o 
   4   1   7        4.75        6.64      0.68 o 
   5   1   7      157.26      171.84      6.18 o 
   6   1   7      529.08      573.58     10.01 o 
   7   1   7      151.18      150.05      6.03 o 
   8   1   7      474.59      549.15     10.77 o 
   9   1   7        1.38        3.79      0.86 o 
  10   1   7       39.64       36.63      1.99 o 
 -11   2   7        0.73        4.01      1.03 o 
 -10   2   7        0.16        2.08      1.35 o 
  -9   2   7       71.08       56.43      3.04 o 
  -8   2   7       42.15       34.86      1.86 o 
  -7   2   7      711.60      758.17     11.34 o 
  -6   2   7       57.94       44.70      2.08 o 
  -5   2   7       20.96       20.29      1.41 o 
  -3   2   7      326.09      333.41      5.76 o 
  -2   2   7        2.34        2.96      0.56 o 
  -1   2   7     1048.74     1049.58      9.22 o 
   0   2   7       76.30       45.17      1.14 o 
   1   2   7       39.08       33.75      1.32 o 
   2   2   7     2090.64     2403.26     29.60 o 
   3   2   7       67.02       80.21      2.76 o 
   4   2   7      245.95      271.16     10.33 o 
   5   2   7      392.35      438.85      8.86 o 
   6   2   7      160.56      163.53      4.09 o 
   7   2   7       30.43       25.14      1.73 o 
   8   2   7        3.78        4.83      0.85 o 
   9   2   7       72.41       70.54      2.68 o 
  10   2   7       14.87        9.76      1.03 o 
 -11   3   7       47.64       56.57      2.82 o 
 -10   3   7        1.98        2.80      1.16 o 
  -9   3   7      262.16      281.25      9.12 o 
  -8   3   7      374.96      404.18     10.09 o 
  -7   3   7      954.36     1035.04     29.10 o 
  -6   3   7       61.32       52.13      2.28 o 
  -5   3   7       88.99       82.23      1.85 o 
  -4   3   7       31.06       34.51      2.20 o 
  -3   3   7       78.08       70.53      2.36 o 
  -2   3   7      870.49      958.01      8.31 o 
  -1   3   7       12.86       10.97      0.56 o 
   0   3   7        4.55        4.46      0.57 o 
   1   3   7      209.45      194.97      3.58 o 
   2   3   7      171.09      192.92      4.19 o 
   3   3   7     1089.90     1232.59     16.92 o 
   4   3   7      347.80      386.27     15.24 o 
   5   3   7      356.15      347.96      6.78 o 
   6   3   7        0.84        3.33      0.78 o 
   7   3   7        2.05        3.37      0.76 o 
   8   3   7       10.15       11.88      1.07 o 
   9   3   7        1.15        3.09      0.69 o 
  10   3   7      225.71      274.73      8.96 o 
 -11   4   7       51.02       55.59      3.62 o 
 -10   4   7        6.27        4.87      1.66 o 
  -9   4   7        2.85        5.62      1.53 o 
  -8   4   7      170.32      162.14      5.17 o 
  -7   4   7       68.94       67.73      4.49 o 
  -6   4   7       54.77       44.87      1.94 o 
  -5   4   7      152.84      140.98      5.49 o 
  -4   4   7       54.64       52.76      2.18 o 
  -3   4   7        1.47        2.21      0.59 o 
  -2   4   7       42.30       29.36      1.55 o 
  -1   4   7        4.80        3.34      0.53 o 
   0   4   7      250.25      224.61      6.10 o 
   1   4   7      239.26      235.98      4.45 o 
   2   4   7      224.03      224.69      4.10 o 
   3   4   7       46.33       43.28      1.47 o 
   4   4   7        0.59        1.19      0.61 o 
   5   4   7      142.61      140.80      5.58 o 
   6   4   7        4.55        8.35      0.73 o 
   7   4   7       12.03       11.12      1.12 o 
   8   4   7        3.85        3.29      0.86 o 
   9   4   7      227.13      263.12      7.74 o 
  10   4   7        0.32        2.61      0.96 o 
 -11   5   7        4.40        7.77      1.56 o 
 -10   5   7        0.79        2.80      0.92 o 
  -9   5   7       59.19       56.21      3.16 o 
  -8   5   7      332.01      369.46      7.55 o 
  -7   5   7       63.16       47.13      2.64 o 
  -6   5   7        0.41        3.93      1.45 o 
  -5   5   7      162.25      163.79      7.24 o 
  -4   5   7      554.27      565.89      7.41 o 
  -3   5   7        9.92        9.37      0.92 o 
  -2   5   7        0.08        1.82      0.49 o 
  -1   5   7      215.86      191.71      3.11 o 
   0   5   7       13.67        8.66      0.66 o 
   1   5   7        1.20        2.51      0.67 o 
   2   5   7      136.84      123.67      7.94 o 
   3   5   7        8.52        9.51      1.39 o 
   4   5   7       39.05       33.56      1.59 o 
   5   5   7       70.67       61.11      2.09 o 
   6   5   7        5.42        3.44      0.59 o 
   7   5   7       21.94       16.89      1.34 o 
   8   5   7        0.32        2.49      0.66 o 
   9   5   7       28.17       25.66      1.99 o 
 -10   6   7      114.56      139.56      4.90 o 
  -9   6   7       15.04       11.82      1.88 o 
  -8   6   7       37.41       28.83      3.10 o 
  -7   6   7        0.26        2.58      0.65 o 
  -6   6   7      256.17      265.05      5.93 o 
  -5   6   7        5.26        4.69      0.98 o 
  -4   6   7        1.92        3.88      0.88 o 
  -3   6   7      133.45      135.65      4.78 o 
  -2   6   7      363.28      378.73      7.86 o 
  -1   6   7      331.40      335.20      5.80 o 
   0   6   7      210.84      198.66      3.71 o 
   1   6   7        3.10        3.80      0.65 o 
   2   6   7      183.91      199.81      4.45 o 
   3   6   7      121.61      123.09      4.94 o 
   4   6   7        1.15        2.89      0.52 o 
   5   6   7      259.95      255.82      6.23 o 
   6   6   7        5.56        4.97      0.89 o 
   7   6   7        2.87        3.64      0.82 o 
   8   6   7        7.38       10.12      1.16 o 
   9   6   7       38.44       38.32      2.02 o 
 -10   7   7       20.63       18.80      2.14 o 
  -9   7   7       27.99       16.82      2.02 o 
  -8   7   7       72.37       72.94      7.16 o 
  -7   7   7        6.11        5.75      1.15 o 
  -6   7   7       35.91       38.71      2.20 o 
  -5   7   7      172.64      173.11      4.19 o 
  -4   7   7        0.07        3.30      0.78 o 
  -3   7   7        6.79        3.92      0.66 o 
  -2   7   7       14.70       16.51      1.49 o 
  -1   7   7       12.40        9.08      0.66 o 
   0   7   7      453.83      504.13     12.05 o 
   1   7   7      292.81      308.67      6.53 o 
   2   7   7       46.82       45.82      2.62 o 
   3   7   7      125.58      113.97      6.20 o 
   4   7   7      110.29      134.99      3.03 o 
   5   7   7      313.91      335.83      7.99 o 
   6   7   7        4.60        2.32      0.61 o 
   7   7   7       37.80       27.06      2.79 o 
   8   7   7       26.60       23.24      2.18 o 
   9   7   7        3.39        5.03      1.22 o 
  -9   8   7       29.31       31.94      6.06 o 
  -8   8   7       38.52       39.93      2.50 o 
  -7   8   7        4.54        5.74      1.23 o 
  -6   8   7        5.12        4.43      1.01 o 
  -5   8   7      129.99      123.77      2.95 o 
  -4   8   7       75.07       71.03      2.61 o 
  -3   8   7        4.03        3.97      0.76 o 
  -2   8   7       36.77       32.57      1.78 o 
  -1   8   7        5.51        5.76      0.65 o 
   0   8   7       16.02       10.65      1.19 o 
   1   8   7      344.32      405.35      6.38 o 
   2   8   7       76.48       66.61      2.27 o 
   3   8   7      109.50      105.52      3.44 o 
   4   8   7       88.56       78.84      3.66 o 
   5   8   7       28.56       26.40      2.00 o 
   6   8   7       12.69       12.47      1.43 o 
   7   8   7        2.11        3.18      0.95 o 
   8   8   7        1.94        3.61      0.81 o 
  -8   9   7        1.44        4.43      1.69 o 
  -7   9   7        0.57        4.89      1.41 o 
  -6   9   7        3.49        5.17      0.97 o 
  -5   9   7        7.06        6.04      0.91 o 
  -4   9   7       80.39       75.64      2.99 o 
  -3   9   7       68.11       64.41      3.36 o 
  -2   9   7       71.57       64.75      4.24 o 
  -1   9   7      115.68      123.40      3.74 o 
   0   9   7        8.76        8.63      1.13 o 
   1   9   7       43.38       31.48      2.33 o 
   2   9   7       15.73       20.04      2.09 o 
   3   9   7      392.92      460.37      6.91 o 
   4   9   7       65.43       62.68      2.81 o 
   5   9   7      134.29      148.45      9.74 o 
   6   9   7        9.92       12.22      1.30 o 
   7   9   7        1.31        2.73      0.76 o 
  -7  10   7        0.04        3.72      2.72 o 
  -6  10   7        0.34        1.90      1.13 o 
  -5  10   7        8.75        8.97      1.66 o 
  -4  10   7      160.23      169.42      6.27 o 
  -3  10   7       80.68       82.47      2.88 o 
  -2  10   7       45.98       47.25      3.24 o 
  -1  10   7      141.97      151.54      5.93 o 
   0  10   7        3.87        3.81      0.94 o 
   1  10   7       52.85       60.57      4.24 o 
   2  10   7        2.70        3.27      0.84 o 
   3  10   7       17.23       12.52      1.45 o 
   4  10   7       54.47       52.19      5.42 o 
   5  10   7      109.67      111.52      6.85 o 
   6  10   7       39.63       38.40      2.43 o 
  -6  11   7       34.68       39.24     11.03 o 
  -5  11   7        9.90        7.76      1.60 o 
  -4  11   7        0.53        2.91      1.75 o 
  -3  11   7       16.34        8.95      1.35 o 
  -2  11   7       29.49       33.47      3.05 o 
  -1  11   7        6.48        8.15      2.49 o 
   0  11   7        4.83        7.69      1.73 o 
   1  11   7        5.94        5.74      1.42 o 
   2  11   7        3.13        6.45      1.41 o 
   3  11   7       39.94       41.63      2.49 o 
   4  11   7       24.04       19.86      2.76 o 
   5  11   7       16.28       15.04      1.65 o 
  -5  12   7       13.13       11.23      4.05 o 
  -4  12   7       39.68       37.52      3.29 o 
  -3  12   7        6.89        6.47      1.35 o 
  -2  12   7        1.84        2.04      0.89 o 
  -1  12   7        1.49        5.77      1.70 o 
   0  12   7        0.81        2.82      1.15 o 
   1  12   7      121.96      130.34      9.35 o 
   2  12   7        1.33        5.39      2.43 o 
   3  12   7        1.68        2.74      0.96 o 
   4  12   7        2.24        2.87      0.89 o 
  -2  13   7        7.93        4.57      1.66 o 
  -1  13   7        6.12        4.09      1.09 o 
   0  13   7        3.51        4.03      1.52 o 
   1  13   7        0.02        5.81      1.86 o 
 -10   0   8        5.69        8.64      1.86 o 
  -8   0   8      120.38      123.07      6.35 o 
  -6   0   8     4194.47     4483.46    172.64 o 
  -4   0   8       12.60        3.62      1.64 o 
  -2   0   8     2050.88     2281.92     30.91 o 
   0   0   8      728.69      823.96     14.95 o 
   2   0   8      884.41      923.00      9.86 o 
   4   0   8      702.62      722.32     28.54 o 
   6   0   8       23.19       20.68      2.49 o 
   8   0   8        6.03        5.59      1.32 o 
  10   0   8        4.68        6.14      1.32 o 
 -11   1   8       11.51       16.48      2.99 o 
 -10   1   8       23.39       21.82      2.57 o 
  -9   1   8        3.69        3.86      0.98 o 
  -8   1   8      329.51      351.49      9.90 o 
  -7   1   8      221.18      242.34      4.02 o 
  -6   1   8      401.05      372.76     15.59 o 
  -5   1   8       75.25       68.51      4.04 o 
  -4   1   8       39.83       34.41      1.40 o 
  -3   1   8     1341.29     1555.98     15.52 o 
  -2   1   8      975.08     1015.44     12.19 o 
  -1   1   8      425.49      454.47      7.16 o 
   0   1   8     1944.40     2070.70     14.62 o 
   1   1   8       48.56       36.42      1.91 o 
   2   1   8       54.25       47.68      1.69 o 
   3   1   8       36.08       32.28      1.55 o 
   4   1   8       62.19       61.75      2.93 o 
   5   1   8       34.59       37.30      1.91 o 
   6   1   8      436.73      490.77      6.90 o 
   7   1   8      185.27      202.01      8.39 o 
   8   1   8      202.65      225.85      7.62 o 
   9   1   8       11.79       10.85      1.08 o 
  10   1   8        4.14        4.91      0.83 o 
 -11   2   8       30.10       26.49      2.44 o 
 -10   2   8       18.25       15.90      1.94 o 
  -9   2   8      169.87      186.98      6.37 o 
  -8   2   8      338.44      392.39      9.86 o 
  -7   2   8        0.66        2.17      1.13 o 
  -6   2   8      587.87      594.57     23.26 o 
  -5   2   8      404.51      401.59     19.63 o 
  -4   2   8      349.06      338.17      9.42 o 
  -3   2   8      282.50      296.32      7.48 o 
  -2   2   8      218.84      216.21      6.43 o 
  -1   2   8     1380.77     1437.92     20.94 o 
   0   2   8     1428.17     1505.02     23.98 o 
   1   2   8      109.63      101.33      5.41 o 
   2   2   8        0.24        1.28      0.35 o 
   3   2   8      115.55      123.54      4.04 o 
   4   2   8       37.69       28.00      1.58 o 
   5   2   8        2.80        3.19      0.61 o 
   6   2   8        9.44        7.82      0.81 o 
   7   2   8        0.18        2.82      0.61 o 
   8   2   8        3.50        4.55      1.17 o 
   9   2   8       10.19        8.66      1.58 o 
  10   2   8       15.56       10.28      1.22 o 
 -11   3   8       22.27       20.22      1.75 o 
 -10   3   8      122.77      129.17      7.43 o 
  -9   3   8       52.38       46.44      3.08 o 
  -8   3   8        1.56        4.02      1.34 o 
  -7   3   8      533.50      581.77      8.80 o 
  -6   3   8      127.07      104.88      3.78 o 
  -5   3   8        9.28        5.98      0.70 o 
  -4   3   8      133.25      121.62      5.08 o 
  -3   3   8      599.80      607.06      8.13 o 
  -2   3   8       18.78       15.17      1.10 o 
  -1   3   8     1405.88     1520.84     21.01 o 
   0   3   8        4.65        2.68      0.58 o 
   1   3   8      199.47      208.53      5.38 o 
   2   3   8      119.52      103.86      3.66 o 
   3   3   8        8.00        6.58      0.87 o 
   4   3   8        4.75        5.63      0.77 o 
   5   3   8        0.06        3.16      0.59 o 
   6   3   8      162.60      168.36      3.69 o 
   7   3   8       10.52       10.03      1.00 o 
   8   3   8        1.76        2.33      0.52 o 
   9   3   8       20.34       14.99      1.53 o 
  10   3   8       26.33       20.58      1.76 o 
 -11   4   8        0.52        4.73      1.31 o 
 -10   4   8       26.46       23.06      3.85 o 
  -9   4   8        1.55        2.83      0.99 o 
  -8   4   8      106.10      111.31      3.91 o 
  -7   4   8       32.45       30.76      3.32 o 
  -6   4   8       37.99       37.62      1.85 o 
  -5   4   8        7.73        7.20      0.80 o 
  -4   4   8      177.24      166.95      3.22 o 
  -3   4   8       28.16       26.85      1.44 o 
  -2   4   8       33.21       25.37      1.78 o 
  -1   4   8      534.74      545.90      6.22 o 
   0   4   8      223.42      239.76      3.98 o 
   1   4   8      342.76      362.42      5.38 o 
   2   4   8       63.98       69.44      3.76 o 
   3   4   8       30.39       28.56      2.10 o 
   4   4   8      202.98      207.86      6.62 o 
   5   4   8       54.72       41.58      1.89 o 
   6   4   8      242.65      264.34      7.61 o 
   7   4   8        2.60        4.14      0.77 o 
   8   4   8       52.95       50.45      2.41 o 
   9   4   8      120.15      140.99      7.53 o 
 -10   5   8       43.00       52.40      4.27 o 
  -9   5   8        0.01        4.50      1.18 o 
  -8   5   8       52.27       47.74      4.54 o 
  -7   5   8       77.27       79.27      4.35 o 
  -6   5   8        9.56        9.51      1.17 o 
  -5   5   8      202.11      223.17      5.79 o 
  -4   5   8      193.81      205.80      5.47 o 
  -3   5   8       89.90       91.11      2.72 o 
  -2   5   8      241.58      239.47      3.74 o 
  -1   5   8       27.12       21.99      1.46 o 
   0   5   8       63.51       62.32      5.06 o 
   1   5   8      116.78      102.82      5.21 o 
   2   5   8      270.02      299.08      6.09 o 
   3   5   8        2.31        1.97      0.63 o 
   4   5   8      210.07      204.49      4.24 o 
   5   5   8       23.15       12.87      0.99 o 
   6   5   8       35.73       29.34      1.80 o 
   7   5   8      166.73      180.99      6.78 o 
   8   5   8        0.06        3.76      0.70 o 
   9   5   8       10.98        9.40      1.35 o 
 -10   6   8        7.71        8.40      1.62 o 
  -9   6   8        0.05        2.22      0.94 o 
  -8   6   8       92.00       88.13      4.15 o 
  -7   6   8        4.52        4.30      1.27 o 
  -6   6   8      125.24      123.66      4.64 o 
  -5   6   8       42.18       45.78      2.62 o 
  -4   6   8      240.26      250.28      4.45 o 
  -3   6   8      206.38      233.38      7.28 o 
  -2   6   8        0.03        1.36      0.71 o 
  -1   6   8       79.27       67.07      2.39 o 
   0   6   8        3.58        3.15      0.63 o 
   1   6   8        8.12        8.56      1.40 o 
   2   6   8      319.80      372.33      9.25 o 
   3   6   8      158.31      172.02      4.07 o 
   4   6   8       16.75       11.04      1.08 o 
   5   6   8      165.92      150.82      4.97 o 
   6   6   8        0.33        2.27      0.55 o 
   7   6   8        3.32        2.97      0.60 o 
   8   6   8       12.15        8.31      1.09 o 
   9   6   8        8.89       11.96      1.34 o 
 -10   7   8        1.17        4.55      2.28 o 
  -9   7   8        1.93        3.62      1.03 o 
  -8   7   8        1.15        1.76      1.13 o 
  -7   7   8       14.08        8.34      1.29 o 
  -6   7   8       30.83       27.08      2.30 o 
  -5   7   8        2.30        3.92      0.73 o 
  -4   7   8        0.02        2.09      0.59 o 
  -3   7   8      153.93      155.67      4.28 o 
  -2   7   8        0.61        1.17      0.62 o 
  -1   7   8        5.74        4.86      0.75 o 
   0   7   8       12.76        7.81      1.06 o 
   1   7   8      197.48      223.93      4.16 o 
   2   7   8        4.48        3.52      1.09 o 
   3   7   8      293.87      327.99      7.87 o 
   4   7   8      118.28      123.69      3.87 o 
   5   7   8      156.68      148.49      4.02 o 
   6   7   8        1.09        4.20      1.06 o 
   7   7   8       23.46       21.81      1.87 o 
   8   7   8        9.09        5.49      1.35 o 
  -9   8   8       18.45       16.34      1.83 o 
  -8   8   8        9.34        8.74      1.57 o 
  -7   8   8       52.29       48.95      2.74 o 
  -6   8   8       16.93       11.31      2.28 o 
  -5   8   8        9.55        5.17      0.96 o 
  -4   8   8       64.28       64.22      2.96 o 
  -3   8   8      347.93      398.86      9.62 o 
  -2   8   8       34.72       32.44      1.96 o 
  -1   8   8      304.82      333.47      7.52 o 
   0   8   8       35.62       34.90      1.48 o 
   1   8   8       28.74       21.76      1.48 o 
   2   8   8      107.23      114.45      3.10 o 
   3   8   8        0.16        2.85      0.86 o 
   4   8   8       39.67       30.92      2.54 o 
   5   8   8       78.05       92.59      4.24 o 
   6   8   8       12.04        7.41      1.06 o 
   7   8   8        1.30        3.67      0.85 o 
   8   8   8        1.04        4.00      0.95 o 
  -8   9   8        3.89        3.76      1.81 o 
  -7   9   8        3.79        2.70      2.28 o 
  -6   9   8        3.85        4.23      1.36 o 
  -5   9   8        4.63        5.05      0.92 o 
  -4   9   8       98.16      102.83      3.12 o 
  -3   9   8      234.52      256.07      4.83 o 
  -2   9   8       22.21       17.98      1.66 o 
  -1   9   8       33.01       26.80      2.55 o 
   0   9   8        0.99        2.54      1.11 o 
   1   9   8        9.54        6.12      0.93 o 
   2   9   8      108.78       89.26      3.27 o 
   3   9   8       13.44       12.67      1.40 o 
   4   9   8      112.72      114.41      5.67 o 
   5   9   8        7.49       11.68      1.47 o 
   6   9   8        8.97        8.21      1.67 o 
   7   9   8       38.08       42.37      4.74 o 
  -7  10   8        9.65        9.20      3.53 o 
  -6  10   8        1.89        3.37      1.37 o 
  -5  10   8        3.85        3.24      1.18 o 
  -4  10   8        1.13        2.54      0.84 o 
  -3  10   8       19.14       13.09      2.84 o 
  -2  10   8      353.55      432.40      8.75 o 
  -1  10   8       16.52       18.72      2.08 o 
   0  10   8        7.44        6.86      1.13 o 
   1  10   8        8.96        7.43      1.06 o 
   2  10   8       33.08       23.95      3.24 o 
   3  10   8       20.74       19.13      1.77 o 
   4  10   8       14.50       16.61      1.85 o 
   5  10   8        6.29        5.04      0.99 o 
   6  10   8        0.88        2.89      1.00 o 
  -6  11   8        0.22        2.94      1.48 o 
  -5  11   8        0.02        1.59      1.02 o 
  -4  11   8       51.42       51.06      4.11 o 
  -3  11   8      153.74      182.29      6.87 o 
  -2  11   8      128.53      131.08      6.79 o 
  -1  11   8        1.16        4.07      1.45 o 
   0  11   8        1.79        3.01      1.35 o 
   1  11   8        2.04        3.42      1.33 o 
   2  11   8       12.85       13.39      1.39 o 
   3  11   8       15.66       15.03      1.96 o 
   4  11   8       25.52       19.14      1.80 o 
   5  11   8        3.06        4.05      1.13 o 
  -4  12   8       25.97       22.92      2.57 o 
  -3  12   8        0.18        4.80      1.50 o 
  -2  12   8       11.66        7.33      1.34 o 
  -1  12   8       18.68       18.43      1.92 o 
   0  12   8       11.00       10.81      2.44 o 
   1  12   8        0.59        2.50      1.28 o 
   2  12   8        1.81        2.38      1.33 o 
   3  12   8        8.97       11.95      1.58 o 
 -11   0   9       42.89       47.16      6.95 o 
  -9   0   9      133.91      141.27      5.82 o 
  -7   0   9     1030.69     1170.84     29.53 o 
  -5   0   9        0.44        0.96      1.23 o 
  -3   0   9       38.32       42.93      3.93 o 
  -1   0   9      731.13      811.37     17.31 o 
   1   0   9        1.29        2.57      0.68 o 
   3   0   9      333.65      328.46     15.57 o 
   5   0   9        0.08        4.08      1.22 o 
   7   0   9        2.83        6.11      1.31 o 
   9   0   9        5.77        4.59      1.22 o 
 -11   1   9       24.11       23.15      3.48 o 
 -10   1   9       77.39       72.18      3.15 o 
  -9   1   9       26.37       19.36      1.71 o 
  -8   1   9      224.31      222.24      8.85 o 
  -7   1   9       73.63       62.56      3.02 o 
  -6   1   9      669.50      700.28     18.57 o 
  -5   1   9       53.03       41.89      2.23 o 
  -4   1   9       30.80       30.43      1.33 o 
  -3   1   9       63.80       57.99      2.09 o 
  -2   1   9      289.47      325.02      6.65 o 
  -1   1   9      292.33      281.64      5.75 o 
   0   1   9      236.06      227.49      3.21 o 
   1   1   9       13.00        7.76      1.12 o 
   2   1   9       41.67       36.36      1.28 o 
   3   1   9        5.19        5.22      0.75 o 
   4   1   9      254.03      274.83      6.04 o 
   5   1   9      125.95      135.07      4.92 o 
   6   1   9       45.10       39.40      1.94 o 
   7   1   9       39.16       33.84      1.73 o 
   8   1   9        0.16        3.40      0.66 o 
   9   1   9        1.66        4.47      0.84 o 
  10   1   9        6.58        6.09      1.15 o 
 -11   2   9        0.11        3.48      2.05 o 
 -10   2   9       74.27       85.30      4.23 o 
  -9   2   9        1.28        4.65      2.32 o 
  -8   2   9        0.46        2.83      1.12 o 
  -7   2   9      208.66      215.09      4.41 o 
  -6   2   9        1.33        1.19      0.67 o 
  -5   2   9       25.88       19.32      1.10 o 
  -4   2   9      259.05      234.68      4.17 o 
  -3   2   9      153.50      154.69      4.45 o 
  -2   2   9       20.66       21.56      1.18 o 
  -1   2   9      555.61      590.30      9.71 o 
   0   2   9        5.95        3.10      0.71 o 
   1   2   9      167.89      167.68      4.38 o 
   2   2   9       11.08       11.24      0.86 o 
   3   2   9      287.10      307.59      6.74 o 
   4   2   9       45.16       36.12      1.64 o 
   5   2   9       20.83       20.52      1.15 o 
   6   2   9      107.52      106.85      4.45 o 
   7   2   9        1.65        3.94      0.69 o 
   8   2   9        5.57        4.67      0.74 o 
   9   2   9        0.79        2.91      0.73 o 
 -11   3   9       30.12       30.97      2.38 o 
 -10   3   9       33.47       30.46      2.00 o 
  -9   3   9       20.75       16.00      2.12 o 
  -8   3   9      174.03      185.61      5.16 o 
  -7   3   9      122.06      125.38      4.19 o 
  -6   3   9       17.39       13.14      1.59 o 
  -5   3   9       33.16       31.40      1.35 o 
  -4   3   9        0.04        2.04      0.51 o 
  -3   3   9      100.18       97.59      2.08 o 
  -2   3   9      150.50      148.40      5.41 o 
  -1   3   9      108.05       96.38      2.87 o 
   0   3   9       18.78       13.34      1.31 o 
   1   3   9     1283.01     1427.83     14.04 o 
   2   3   9      310.98      331.58      8.72 o 
   3   3   9       30.13       37.74      1.63 o 
   4   3   9       28.77       31.12      1.52 o 
   5   3   9       30.32       24.52      1.52 o 
   6   3   9       75.54       69.22      2.98 o 
   7   3   9       42.50       30.88      1.90 o 
   8   3   9       26.10       20.97      1.86 o 
   9   3   9       88.35       87.76      5.26 o 
 -11   4   9        0.33        3.92      1.12 o 
 -10   4   9        1.20        2.27      0.84 o 
  -9   4   9      100.41      106.50      4.84 o 
  -8   4   9        0.58        2.73      1.10 o 
  -7   4   9       83.14       85.60      4.57 o 
  -6   4   9      268.39      283.52      5.67 o 
  -5   4   9      148.99      140.21      5.19 o 
  -4   4   9       31.55       28.93      1.89 o 
  -3   4   9       12.57        7.23      0.46 o 
  -2   4   9      137.01      157.43      5.45 o 
  -1   4   9       22.67       17.82      1.38 o 
   0   4   9      136.83      123.20      5.11 o 
   1   4   9        2.57        2.88      0.95 o 
   2   4   9       40.35       38.51      3.89 o 
   3   4   9       26.86       25.23      1.93 o 
   4   4   9       68.27       42.64      3.49 o 
   5   4   9       35.86       29.34      1.42 o 
   6   4   9       46.47       30.36      1.81 o 
   7   4   9        0.05        3.54      0.67 o 
   8   4   9        0.39        2.71      0.61 o 
   9   4   9        1.10        3.88      1.02 o 
 -10   5   9       18.74       27.22      3.71 o 
  -9   5   9        2.07        6.80      1.44 o 
  -8   5   9       50.48       42.65      2.87 o 
  -7   5   9       13.80        8.95      1.38 o 
  -6   5   9       39.72       39.93      2.46 o 
  -5   5   9        1.70        3.81      0.81 o 
  -4   5   9       80.20       78.29      2.17 o 
  -3   5   9       30.01       22.87      1.30 o 
  -2   5   9        9.38        4.94      0.46 o 
  -1   5   9      151.40      149.74      5.41 o 
   0   5   9      593.64      661.13     13.18 o 
   1   5   9      482.72      527.59     16.80 o 
   2   5   9       99.41      104.56      5.81 o 
   3   5   9        0.82        3.32      0.86 o 
   4   5   9       62.84       55.94      2.40 o 
   5   5   9        8.57        9.29      0.90 o 
   6   5   9       10.79        9.72      1.13 o 
   7   5   9        3.54        3.96      0.67 o 
   8   5   9        0.39        3.22      0.84 o 
   9   5   9        0.17        2.89      0.77 o 
 -10   6   9        7.42        7.11      1.55 o 
  -9   6   9       57.29       54.17      3.89 o 
  -8   6   9       92.33       83.92      3.49 o 
  -7   6   9        0.11        4.64      1.70 o 
  -6   6   9       13.88        9.92      1.16 o 
  -5   6   9        6.23        4.71      1.06 o 
  -4   6   9        6.35        5.64      0.82 o 
  -3   6   9       55.23       43.87      4.11 o 
  -2   6   9      445.43      459.72      9.62 o 
  -1   6   9       63.16       66.81     10.88 o 
   0   6   9        2.92        4.21      0.89 o 
   1   6   9       84.73       90.34      2.43 o 
   2   6   9       72.20       54.11      4.58 o 
   3   6   9       30.27       22.88      1.47 o 
   4   6   9        5.60        5.20      0.93 o 
   5   6   9       10.02        8.11      1.55 o 
   6   6   9        0.47        3.78      1.47 o 
   7   6   9        1.18        3.55      0.64 o 
   8   6   9       11.65       10.32      1.31 o 
  -9   7   9        0.07        3.70      1.18 o 
  -8   7   9       12.41       11.17      1.58 o 
  -7   7   9        2.10        2.90      0.88 o 
  -5   7   9       27.60       25.68      1.60 o 
  -4   7   9        2.52        5.78      1.26 o 
  -3   7   9       48.96       40.77      1.70 o 
  -2   7   9        2.25        2.19      0.52 o 
  -1   7   9      998.66     1092.39     29.77 o 
   0   7   9       55.27       54.04      1.98 o 
   1   7   9       59.64       54.63      2.35 o 
   2   7   9      192.15      203.82      5.36 o 
   3   7   9      232.64      244.86      7.18 o 
   4   7   9        0.32        2.45      0.55 o 
   5   7   9        0.09        3.08      0.82 o 
   6   7   9        7.85        5.72      1.17 o 
   7   7   9       24.09       18.95      2.57 o 
   8   7   9        0.31        2.55      0.88 o 
  -9   8   9       25.07       17.34      2.15 o 
  -8   8   9       35.45       32.42      3.99 o 
  -7   8   9      178.24      198.39      7.57 o 
  -6   8   9        0.88        2.80      0.79 o 
  -5   8   9       11.91       10.43      1.12 o 
  -4   8   9        7.83        6.08      0.83 o 
  -3   8   9       77.22       66.29      3.77 o 
  -2   8   9      170.88      175.83      8.32 o 
  -1   8   9      218.40      225.98      7.41 o 
   0   8   9       15.31       14.95      1.40 o 
   1   8   9        0.65        3.19      1.00 o 
   2   8   9      116.48      114.05      3.92 o 
   3   8   9       32.27       34.28      2.06 o 
   4   8   9        0.65        3.41      0.82 o 
   5   8   9        0.01        4.05      0.84 o 
   6   8   9        4.58        2.56      1.04 o 
   7   8   9        2.52        3.87      0.72 o 
  -8   9   9       15.58       16.17      2.78 o 
  -7   9   9       56.79       50.27      9.82 o 
  -6   9   9      150.99      169.35     10.47 o 
  -5   9   9       53.75       47.33      2.60 o 
  -4   9   9        1.27        3.30      1.09 o 
  -3   9   9      189.73      214.10      4.59 o 
  -2   9   9       46.29       37.06      2.87 o 
  -1   9   9      242.79      258.42     11.77 o 
   0   9   9       76.06       71.89      5.33 o 
   1   9   9       19.18       19.98      1.77 o 
   2   9   9      213.62      227.45      6.72 o 
   3   9   9        1.84        4.49      0.92 o 
   4   9   9        7.23        7.70      1.23 o 
   5   9   9        0.06        4.18      1.07 o 
   6   9   9        0.08        3.57      0.83 o 
  -7  10   9        0.64        2.70      1.44 o 
  -6  10   9       71.74      101.07     11.35 o 
  -5  10   9      135.48      160.17      7.71 o 
  -4  10   9       33.94       32.14      2.68 o 
  -3  10   9        5.60        3.59      1.01 o 
  -2  10   9        8.05        6.39      1.17 o 
  -1  10   9       27.62       26.75      3.05 o 
   0  10   9        7.17        6.56      1.47 o 
   1  10   9        2.13        2.86      0.81 o 
   2  10   9        5.90        7.15      1.09 o 
   3  10   9        0.50        3.07      0.89 o 
   4  10   9       33.21       38.00      2.95 o 
   5  10   9       25.37       32.81      4.34 o 
  -6  11   9        0.03        2.60      1.20 o 
  -5  11   9       87.90       88.59      8.27 o 
  -4  11   9        9.05        7.51      1.80 o 
  -3  11   9       35.95       46.21      3.75 o 
  -2  11   9       12.93       10.38      1.37 o 
  -1  11   9       23.61       24.46      5.28 o 
   0  11   9        3.99        4.97      1.81 o 
   1  11   9       45.68       54.08      3.53 o 
   2  11   9       32.26       31.51      2.81 o 
   3  11   9        0.06        3.15      1.22 o 
   4  11   9       31.36       29.60      2.48 o 
  -4  12   9        1.76        3.20      1.45 o 
  -3  12   9        3.00        5.66      1.94 o 
  -2  12   9       38.87       42.86      3.48 o 
  -1  12   9        0.10        2.59      1.37 o 
   0  12   9        6.00        4.84      1.44 o 
   1  12   9        1.36        4.85      1.73 o 
   2  12   9        0.10        2.85      1.54 o 
 -10   0  10        5.79        6.65      3.02 o 
  -8   0  10       65.26       55.56      3.93 o 
  -6   0  10      370.82      400.38     16.17 o 
  -4   0  10       32.15       19.40      3.02 o 
  -2   0  10      660.32      594.44     19.20 o 
   0   0  10       43.70       42.09      2.32 o 
   2   0  10       19.39       10.75      1.10 o 
   4   0  10      221.83      239.95      6.02 o 
   6   0  10       56.19       61.03      5.46 o 
   8   0  10       61.06       44.87      2.97 o 
 -11   1  10       41.55       48.61      7.71 o 
 -10   1  10        0.45        4.07      3.93 o 
  -9   1  10       91.33      115.09      6.97 o 
  -8   1  10      160.08      159.17      3.18 o 
  -7   1  10      114.69      118.57      5.37 o 
  -6   1  10      231.30      221.54     11.13 o 
  -5   1  10     1322.98     1408.15     45.30 o 
  -4   1  10        0.81        1.55      0.92 o 
  -3   1  10      218.74      281.51      6.76 o 
  -2   1  10        7.53       10.65      1.34 o 
  -1   1  10       11.84        8.01      0.72 o 
   0   1  10       91.59       74.92      5.26 o 
   1   1  10       62.15       71.40      2.86 o 
   2   1  10        1.66        1.76      0.71 o 
   3   1  10      725.82      854.91     12.97 o 
   4   1  10       27.28       25.93      1.21 o 
   5   1  10      200.27      214.86      9.43 o 
   6   1  10      128.08      129.30      4.96 o 
   7   1  10      267.41      301.67      7.48 o 
   8   1  10        0.66        2.97      0.75 o 
   9   1  10        7.88        9.51      1.54 o 
 -11   2  10        1.78        8.56      4.53 o 
 -10   2  10       90.20       88.83      5.32 o 
  -9   2  10        7.06       10.88      1.88 o 
  -8   2  10      335.61      380.94     10.60 o 
  -7   2  10      647.30      748.05     16.34 o 
  -6   2  10       15.41        9.85      2.18 o 
  -5   2  10     1453.31     1429.62     58.53 o 
  -4   2  10       32.84       30.61      1.48 o 
  -3   2  10       30.32       23.33      1.36 o 
  -2   2  10      133.54      128.36      5.72 o 
  -1   2  10      117.20      111.12      4.98 o 
   0   2  10        5.56        3.38      0.49 o 
   1   2  10        2.84        3.45      0.95 o 
   2   2  10       87.04       85.56      3.81 o 
   3   2  10        0.62        3.61      0.55 o 
   4   2  10        6.36        6.54      0.79 o 
   5   2  10      315.11      320.54      6.56 o 
   6   2  10       23.17       18.48      1.23 o 
   7   2  10        4.00        5.92      1.00 o 
   8   2  10       18.79       14.03      1.22 o 
   9   2  10       19.57       18.98      2.16 o 
 -11   3  10        0.44        2.69      0.93 o 
 -10   3  10       38.36       28.19      2.54 o 
  -9   3  10        0.23        4.36      1.33 o 
  -8   3  10       59.72       51.45      3.76 o 
  -7   3  10        0.00        1.69      1.15 o 
  -6   3  10       55.44       47.93      1.84 o 
  -5   3  10      504.71      487.59     15.78 o 
  -4   3  10        0.05        2.42      0.47 o 
  -3   3  10       27.87       22.59      1.21 o 
  -2   3  10       34.50       32.76      1.66 o 
  -1   3  10      170.34      161.83      6.60 o 
   0   3  10      224.08      203.82      6.89 o 
   1   3  10       82.63       75.26      4.06 o 
   2   3  10        0.19        1.78      0.63 o 
   3   3  10        1.17        1.36      0.70 o 
   4   3  10      235.33      235.73      5.20 o 
   5   3  10       51.35       43.97      2.08 o 
   6   3  10       86.85       80.58      2.93 o 
   7   3  10       14.32       12.04      1.87 o 
   8   3  10       10.10        9.69      1.18 o 
   9   3  10       27.12       24.74      2.11 o 
 -10   4  10        6.73        8.81      2.40 o 
  -9   4  10      196.25      234.37      6.89 o 
  -8   4  10        3.37        5.52      1.34 o 
  -7   4  10       18.69       16.93      2.62 o 
  -6   4  10       47.14       39.78      3.80 o 
  -5   4  10        9.56        4.55      1.15 o 
  -4   4  10       44.36       36.57      2.57 o 
  -3   4  10       19.92       17.34      1.10 o 
  -2   4  10       17.64       15.72      0.89 o 
  -1   4  10       98.98       84.50      4.09 o 
   0   4  10       49.13       57.77      3.27 o 
   1   4  10      356.70      376.13     12.60 o 
   2   4  10        6.29        7.06      1.34 o 
   3   4  10      279.65      291.76      7.65 o 
   4   4  10      440.75      538.90      7.26 o 
   5   4  10       52.14       38.78      2.05 o 
   6   4  10      323.12      369.11      6.02 o 
   7   4  10       21.62       20.12      1.76 o 
   8   4  10        0.04        2.27      0.65 o 
   9   4  10       22.20       19.66      1.73 o 
 -10   5  10        4.77        5.29      1.79 o 
  -9   5  10        0.07        1.16      1.18 o 
  -8   5  10        9.24       10.55      1.61 o 
  -7   5  10      140.13      159.51      4.58 o 
  -6   5  10       70.92       69.76      3.95 o 
  -5   5  10      105.69      110.37      4.45 o 
  -4   5  10       83.00       78.96      1.66 o 
  -3   5  10      250.95      245.06      7.41 o 
  -2   5  10       17.05        7.94      0.89 o 
  -1   5  10      154.84      160.81      6.96 o 
   0   5  10       98.91      108.73      5.82 o 
   1   5  10        6.70        6.53      0.99 o 
   2   5  10        1.09        1.64      0.74 o 
   3   5  10      120.78      139.73      3.40 o 
   4   5  10        0.36        2.58      0.78 o 
   5   5  10       45.14       46.83      2.17 o 
   6   5  10       10.85        6.37      1.70 o 
   7   5  10       20.60       18.33      1.75 o 
   8   5  10        2.20        3.06      0.74 o 
 -10   6  10        9.78        9.31      2.92 o 
  -9   6  10        0.23        3.15      1.31 o 
  -8   6  10       18.48       12.65      1.89 o 
  -7   6  10       65.56       65.10      3.01 o 
  -6   6  10      289.20      309.88      4.63 o 
  -5   6  10       15.38        9.98      1.01 o 
  -4   6  10      209.70      248.54      7.12 o 
  -3   6  10      228.94      237.84      8.45 o 
  -2   6  10      198.76      182.34      6.14 o 
  -1   6  10       11.88       11.64      1.23 o 
   0   6  10      701.00      819.14     10.42 o 
   1   6  10       67.46       68.10      5.58 o 
   2   6  10      298.42      341.65      6.87 o 
   3   6  10       92.68       75.13      3.00 o 
   4   6  10       29.89       25.80      1.86 o 
   5   6  10       61.98       61.06      2.74 o 
   6   6  10       14.54        8.97      0.94 o 
   7   6  10       39.66       30.48      2.14 o 
   8   6  10       61.93       65.41      3.89 o 
  -9   7  10       16.32       11.17      1.53 o 
  -8   7  10        8.58        9.36      1.88 o 
  -7   7  10        0.07        3.60      1.07 o 
  -6   7  10        6.21        3.82      1.01 o 
  -5   7  10        1.01        3.45      0.97 o 
  -4   7  10      151.27      147.38      8.33 o 
  -3   7  10       23.08       15.50      1.01 o 
  -2   7  10      223.16      216.06      6.78 o 
  -1   7  10       77.46       67.79      3.70 o 
   0   7  10      156.77      164.72      5.08 o 
   1   7  10       76.45       90.52      3.60 o 
   2   7  10        5.56        5.16      0.96 o 
   3   7  10       22.03       26.33      1.94 o 
   4   7  10       59.35       59.36      2.91 o 
   5   7  10       11.75       14.49      2.28 o 
   6   7  10        0.65        3.99      0.91 o 
   7   7  10       21.09       21.76      1.80 o 
  -8   8  10        1.22        2.94      0.94 o 
  -7   8  10       25.09       24.56      1.74 o 
  -6   8  10       20.14       14.25      2.54 o 
  -5   8  10        9.08        6.03      0.92 o 
  -4   8  10       32.66       25.06      1.94 o 
  -3   8  10      202.36      201.67     11.18 o 
  -2   8  10       97.64       86.94      4.81 o 
  -1   8  10      269.10      326.85     14.68 o 
   0   8  10        0.37        1.79      0.63 o 
   1   8  10      261.85      321.78      9.42 o 
   2   8  10        0.04        3.71      0.90 o 
   3   8  10       86.07       85.44      3.06 o 
   4   8  10        0.70        2.74      0.75 o 
   5   8  10       11.44        5.90      1.05 o 
   6   8  10        1.54        2.86      0.93 o 
   7   8  10        0.21        2.48      0.96 o 
  -7   9  10        0.29        2.53      0.99 o 
  -6   9  10       14.20       11.93      1.68 o 
  -5   9  10        1.76        2.47      0.94 o 
  -4   9  10       66.58       67.70      4.36 o 
  -3   9  10        3.76        4.93      1.06 o 
  -2   9  10      160.15      178.53      7.23 o 
  -1   9  10        6.16        4.93      2.04 o 
   0   9  10       25.86       21.70      4.71 o 
   1   9  10       20.38       14.89      1.61 o 
   2   9  10       14.34       15.26      2.05 o 
   3   9  10       66.45       72.49      3.06 o 
   4   9  10        7.97        5.04      1.34 o 
   5   9  10       21.77       18.65      1.69 o 
   6   9  10        0.11        1.77      0.76 o 
  -6  10  10        4.89        9.41      3.57 o 
  -5  10  10       14.85       16.02      2.35 o 
  -4  10  10        0.09        4.13      1.40 o 
  -3  10  10       19.34       15.04      1.70 o 
  -2  10  10        0.51        2.57      0.99 o 
  -1  10  10       31.20       35.58      3.25 o 
   0  10  10       51.80       49.81      4.19 o 
   1  10  10        4.75        5.64      2.45 o 
   2  10  10       17.43       16.73      1.55 o 
   3  10  10       25.40       19.11      1.91 o 
   4  10  10       16.72       10.27      1.52 o 
   5  10  10        6.15        4.37      1.21 o 
  -5  11  10        0.14        2.15      1.24 o 
  -4  11  10       95.10       88.54      5.63 o 
  -3  11  10       21.78       20.89      4.77 o 
  -2  11  10        1.62        4.07      1.09 o 
  -1  11  10        5.95        4.82      1.49 o 
   0  11  10       16.22       10.56      2.01 o 
   1  11  10        9.58       11.99      2.61 o 
   2  11  10        9.21        7.60      2.03 o 
   3  11  10       11.64        9.92      1.91 o 
  -2  12  10        0.43        2.42      1.43 o 
  -1  12  10        0.59        1.45      1.12 o 
   0  12  10        8.37       12.24      2.13 o 
   1  12  10        2.23        3.65      1.29 o 
 -11   0  11       15.90       30.53      6.65 o 
  -9   0  11       36.99       42.32      5.44 o 
  -7   0  11       20.74       17.08      3.63 o 
  -5   0  11      100.83       98.58      8.46 o 
  -3   0  11      446.25      474.59     15.42 o 
  -1   0  11       30.81       39.72      4.18 o 
   1   0  11      591.22      603.18     75.42 o 
   3   0  11        2.81        2.58      1.22 o 
   5   0  11      694.69      807.39     22.64 o 
   7   0  11       44.26       40.49      5.05 o 
   9   0  11        6.31        1.81      1.50 o 
 -11   1  11        8.46        9.57      2.68 o 
 -10   1  11       35.65       38.80      5.74 o 
  -9   1  11       21.35       21.97      2.57 o 
  -8   1  11       85.36       89.05      7.01 o 
  -7   1  11        6.17        5.73      1.25 o 
  -6   1  11      235.26      262.06      5.03 o 
  -5   1  11      488.53      524.71      8.00 o 
  -4   1  11       68.48       68.89      4.21 o 
  -3   1  11        0.00        1.10      0.69 o 
  -2   1  11      944.89     1105.09     16.00 o 
  -1   1  11        4.76        3.68      0.48 o 
   0   1  11      207.08      208.20      8.96 o 
   1   1  11      221.03      220.45     10.74 o 
   2   1  11      274.12      292.81      8.68 o 
   3   1  11        1.69        2.98      0.46 o 
   4   1  11      110.02      126.75      4.01 o 
   5   1  11        1.91        3.45      0.71 o 
   6   1  11       17.18       13.12      1.50 o 
   7   1  11        8.68        3.93      0.88 o 
   8   1  11       16.75       17.68      1.89 o 
   9   1  11        6.58        5.90      1.20 o 
 -10   2  11       43.68       51.91      3.74 o 
  -9   2  11      113.82      118.78      5.02 o 
  -8   2  11        0.00        2.04      1.34 o 
  -7   2  11       35.91       29.82      3.61 o 
  -6   2  11      332.13      359.25      7.73 o 
  -5   2  11      299.20      307.73      8.86 o 
  -4   2  11        9.53        5.02      0.93 o 
  -3   2  11      219.86      225.17      9.98 o 
  -2   2  11      312.63      310.27     19.04 o 
  -1   2  11     1156.23     1248.38     27.06 o 
   0   2  11      577.26      621.12     21.02 o 
   1   2  11       70.12       69.80      3.37 o 
   2   2  11      479.49      523.11     15.68 o 
   3   2  11      124.11      118.97      3.37 o 
   4   2  11       50.00       45.55      1.98 o 
   5   2  11       29.40       24.74      1.53 o 
   6   2  11       15.75       12.37      1.11 o 
   7   2  11       14.51       11.89      1.26 o 
   8   2  11       22.73       18.51      2.74 o 
   9   2  11       10.40       10.28      1.24 o 
 -10   3  11        0.59        4.68      1.32 o 
  -9   3  11       34.13       27.63      2.87 o 
  -8   3  11      148.32      167.67     10.78 o 
  -7   3  11      306.44      331.51     16.72 o 
  -6   3  11      130.86      122.89      5.15 o 
  -5   3  11      284.58      295.07      5.56 o 
  -4   3  11       85.66       83.32      2.97 o 
  -3   3  11       98.96       82.89      3.59 o 
  -2   3  11        1.69        1.73      0.43 o 
  -1   3  11     1150.13     1232.32     47.83 o 
   0   3  11        1.93        1.43      0.42 o 
   1   3  11        0.62        2.96      0.81 o 
   2   3  11        0.97        2.82      0.89 o 
   3   3  11       36.23       31.80      1.73 o 
   4   3  11        2.07        2.63      0.79 o 
   5   3  11       16.29       16.54      1.19 o 
   6   3  11        9.73        5.94      0.72 o 
   7   3  11        1.15        2.94      0.83 o 
   8   3  11       16.74       15.88      1.60 o 
 -10   4  11        4.20        6.42      1.57 o 
  -9   4  11       41.27       43.68      2.79 o 
  -8   4  11      157.53      164.90      6.63 o 
  -7   4  11        8.01        8.21      1.77 o 
  -6   4  11      773.11      917.84     18.13 o 
  -5   4  11       19.37       14.96      3.07 o 
  -4   4  11      704.96      782.37     19.12 o 
  -3   4  11      218.98      232.80      6.91 o 
  -2   4  11      111.50      106.60      4.27 o 
  -1   4  11        1.48        3.53      0.82 o 
   0   4  11      643.45      714.41     17.64 o 
   1   4  11        0.76        2.22      0.66 o 
   2   4  11       53.38       56.36      2.58 o 
   3   4  11      163.75      168.19      4.56 o 
   4   4  11       23.29       17.94      1.27 o 
   5   4  11       29.30       22.88      1.61 o 
   6   4  11        0.12        2.84      0.62 o 
   7   4  11       17.81       14.13      1.16 o 
   8   4  11        1.26        5.00      1.06 o 
 -10   5  11        2.45        5.03      1.53 o 
  -9   5  11       30.45       26.00      4.28 o 
  -8   5  11       57.22       60.73      3.02 o 
  -7   5  11       15.17       14.36      1.66 o 
  -6   5  11        9.08        9.29      1.13 o 
  -5   5  11      170.14      154.28      5.93 o 
  -4   5  11      644.54      759.95     15.03 o 
  -3   5  11       51.42       41.00      1.75 o 
  -2   5  11      155.44      158.00      4.65 o 
  -1   5  11      601.36      638.02     26.85 o 
   0   5  11     1147.08     1295.53     15.59 o 
   1   5  11       48.53       44.12      3.16 o 
   2   5  11       27.96       26.37      1.97 o 
   3   5  11        4.39        5.32      1.08 o 
   4   5  11        2.75        3.34      0.79 o 
   5   5  11       34.72       25.13      1.53 o 
   6   5  11        3.44        4.93      0.69 o 
   7   5  11        6.15        4.98      1.20 o 
   8   5  11        3.23        4.17      0.92 o 
  -9   6  11       29.45       21.55      2.23 o 
  -8   6  11        0.28        3.22      1.08 o 
  -7   6  11        9.97        8.46      1.32 o 
  -6   6  11        8.72        6.03      0.91 o 
  -5   6  11      363.35      404.30      8.32 o 
  -4   6  11        5.03        4.85      0.81 o 
  -3   6  11       25.25       24.71      1.84 o 
  -2   6  11        5.45        3.46      1.17 o 
  -1   6  11       11.26       12.76      1.62 o 
   0   6  11      337.04      352.60      7.00 o 
   1   6  11      322.68      387.76     18.79 o 
   2   6  11       83.22       92.89      4.53 o 
   3   6  11       37.10       28.80      2.17 o 
   4   6  11        1.30        3.38      0.88 o 
   5   6  11        2.19        3.47      0.78 o 
   6   6  11       90.59       84.25      3.50 o 
   7   6  11        8.03        6.25      1.16 o 
  -9   7  11       18.03       19.53      2.42 o 
  -8   7  11        1.99        5.74      1.52 o 
  -7   7  11       16.11        9.45      2.06 o 
  -6   7  11       63.06       57.09      2.86 o 
  -5   7  11       36.71       31.05      2.07 o 
  -4   7  11      175.02      184.46      3.95 o 
  -3   7  11        0.66        3.61      0.83 o 
  -2   7  11      129.36      140.58      4.71 o 
  -1   7  11       69.69       70.19      2.79 o 
   0   7  11       85.90       89.83      5.89 o 
   1   7  11        0.74        2.60      1.09 o 
   2   7  11       27.76       28.38      2.08 o 
   3   7  11        5.80        7.86      1.26 o 
   4   7  11       72.99       68.71      3.59 o 
   5   7  11        1.31        1.75      1.07 o 
   6   7  11        0.35        1.06      0.77 o 
   7   7  11       15.51       15.51      1.76 o 
  -8   8  11       12.07        8.20      1.48 o 
  -7   8  11        0.02        1.66      0.69 o 
  -6   8  11       35.74       28.95      1.78 o 
  -5   8  11       21.63       17.85      2.09 o 
  -4   8  11       26.88       23.24      1.66 o 
  -3   8  11       28.09       23.53      2.06 o 
  -2   8  11       14.06       11.16      1.45 o 
  -1   8  11      136.43      141.88      9.09 o 
   0   8  11        5.75        4.23      0.78 o 
   1   8  11       11.33       10.73      1.50 o 
   2   8  11        6.80        5.70      1.09 o 
   3   8  11      146.56      156.71      6.51 o 
   4   8  11       19.01       17.26      1.82 o 
   5   8  11        0.26        2.65      0.97 o 
   6   8  11        1.76        4.14      0.96 o 
  -7   9  11        1.72        3.97      1.86 o 
  -6   9  11        0.69        2.94      1.00 o 
  -5   9  11        1.02        6.76      2.01 o 
  -4   9  11       90.42       94.03      4.07 o 
  -3   9  11       15.83       12.91      1.56 o 
  -2   9  11       37.38       35.16      4.01 o 
  -1   9  11        3.30        3.23      1.18 o 
   0   9  11       10.68        6.96      1.50 o 
   1   9  11        1.36        3.99      1.26 o 
   2   9  11       17.16       13.08      1.47 o 
   3   9  11        0.38        4.91      1.49 o 
   4   9  11       76.94       83.84      5.85 o 
   5   9  11        0.92        2.68      0.92 o 
  -6  10  11        2.63        3.63      1.18 o 
  -5  10  11      121.21      131.59     12.21 o 
  -4  10  11        3.65        2.96      1.58 o 
  -3  10  11      170.71      183.25      8.27 o 
  -2  10  11        6.91        4.16      1.37 o 
  -1  10  11       37.87       31.98      3.40 o 
   0  10  11       10.74        5.55      1.37 o 
   1  10  11        0.30        3.34      2.64 o 
   2  10  11        2.65        5.47      2.22 o 
   3  10  11       36.46       37.68      2.97 o 
   4  10  11        4.06        3.94      1.11 o 
  -4  11  11       19.55       20.33      4.01 o 
  -3  11  11       39.84       35.84      4.24 o 
  -2  11  11        0.13        3.45      1.10 o 
  -1  11  11       16.77       10.96      2.16 o 
   0  11  11       51.16       61.63      4.98 o 
   1  11  11       22.52       23.78      2.88 o 
   2  11  11       12.46        8.56      1.92 o 
 -10   0  12        4.90        4.84      2.72 o 
  -8   0  12      222.77      263.29     12.39 o 
  -6   0  12      124.73      112.50      4.43 o 
  -4   0  12       88.78      101.70     13.45 o 
  -2   0  12      677.49      840.59     53.67 o 
   0   0  12      283.19      314.08     19.04 o 
   2   0  12      319.84      332.67     13.86 o 
   4   0  12      263.69      299.91      8.90 o 
   6   0  12      348.12      402.72     16.41 o 
   8   0  12       13.68        4.07      1.61 o 
 -10   1  12       47.76       45.87      5.29 o 
  -9   1  12        0.35        2.03      1.06 o 
  -8   1  12       12.75       15.02      3.54 o 
  -7   1  12        1.26        2.08      0.64 o 
  -6   1  12      173.51      190.33      8.11 o 
  -5   1  12       15.32       19.15      1.53 o 
  -4   1  12       26.29       22.99      1.92 o 
  -3   1  12       56.87       63.24      7.40 o 
  -2   1  12       11.64        7.52      0.83 o 
  -1   1  12      180.69      185.40     10.65 o 
   0   1  12       95.11       90.09      6.40 o 
   1   1  12       12.82       14.45      1.32 o 
   2   1  12       13.69       13.22      1.27 o 
   3   1  12      170.05      182.40      4.43 o 
   4   1  12        2.73        2.69      0.60 o 
   5   1  12       12.31       10.53      1.27 o 
   6   1  12       40.11       38.81      2.21 o 
   7   1  12      113.05      126.63      5.95 o 
   8   1  12       30.60       28.18      2.48 o 
 -10   2  12       10.32       14.98      3.17 o 
  -9   2  12        0.03        2.36      0.98 o 
  -8   2  12        9.69        9.22      1.68 o 
  -7   2  12      121.51      128.28      4.75 o 
  -6   2  12        5.83        4.88      0.97 o 
  -5   2  12        0.62        3.69      0.91 o 
  -4   2  12       92.15       84.15      2.07 o 
  -3   2  12       57.74       52.33      2.53 o 
  -2   2  12       39.29       37.48      2.20 o 
  -1   2  12        0.18        1.82      0.58 o 
   0   2  12       73.45       64.84      3.70 o 
   1   2  12      593.19      700.26     16.93 o 
   2   2  12        2.72        3.92      0.65 o 
   3   2  12       85.21       94.11      4.39 o 
   4   2  12      259.26      298.53      6.71 o 
   5   2  12      256.90      303.19      8.71 o 
   6   2  12        0.00        2.35      0.61 o 
   7   2  12      102.06      100.39      4.56 o 
   8   2  12        3.73        5.58      1.12 o 
 -10   3  12        0.06        6.81      1.70 o 
  -9   3  12        9.20       12.98      2.13 o 
  -8   3  12        6.45        6.45      1.88 o 
  -7   3  12        0.44        4.41      1.31 o 
  -6   3  12       22.35       20.98      2.32 o 
  -5   3  12       52.89       46.44      5.09 o 
  -4   3  12      193.64      163.12      3.31 o 
  -3   3  12       52.94       54.65      2.86 o 
  -2   3  12       50.87       40.93      3.34 o 
  -1   3  12      589.51      623.77     10.06 o 
   0   3  12      149.57      139.73     10.86 o 
   1   3  12      779.57      944.53     20.25 o 
   2   3  12      215.98      241.46      8.73 o 
   3   3  12        0.48        2.82      0.75 o 
   4   3  12        5.21        8.13      1.02 o 
   5   3  12       79.78       93.33      3.70 o 
   6   3  12        0.45        2.15      0.57 o 
   7   3  12        1.55        2.10      0.90 o 
   8   3  12        0.66        3.11      0.73 o 
 -10   4  12        0.36        4.13      1.27 o 
  -9   4  12       99.93       95.99      7.24 o 
  -8   4  12        2.65        4.34      1.22 o 
  -7   4  12        0.91        6.91      1.72 o 
  -6   4  12      116.19      129.76      4.24 o 
  -5   4  12       11.99       10.04      1.91 o 
  -4   4  12      188.55      215.42      9.07 o 
  -3   4  12      225.81      206.86      4.80 o 
  -2   4  12      237.57      244.22     14.44 o 
  -1   4  12      764.77      856.17     17.93 o 
   0   4  12        8.41        6.81      1.57 o 
   1   4  12      610.14      702.65     13.92 o 
   2   4  12       27.94       21.50      1.79 o 
   3   4  12       22.87       20.22      1.54 o 
   4   4  12      160.25      171.87      5.28 o 
   5   4  12        4.06        3.20      0.66 o 
   6   4  12       22.81       26.24      1.99 o 
   7   4  12        4.62        4.77      0.90 o 
   8   4  12       37.42       35.87      3.20 o 
  -9   5  12       16.34       10.28      2.49 o 
  -8   5  12        2.34        3.66      1.86 o 
  -7   5  12        0.00        2.35      1.13 o 
  -6   5  12       71.46       73.82      3.01 o 
  -5   5  12       48.34       39.01      2.25 o 
  -4   5  12      319.30      343.77      7.31 o 
  -3   5  12       31.91       23.52      1.43 o 
  -2   5  12       29.99       29.28      1.59 o 
  -1   5  12      331.84      344.46      7.87 o 
   0   5  12       25.10       19.57      1.84 o 
   1   5  12      134.69      137.66      5.09 o 
   2   5  12       12.14       10.93      2.12 o 
   3   5  12       65.76       60.20      3.74 o 
   4   5  12        1.10        4.00      0.83 o 
   5   5  12       83.51       84.19      4.18 o 
   6   5  12       38.85       37.76      2.01 o 
   7   5  12        7.39        6.78      0.87 o 
  -9   6  12       16.17       10.39      1.62 o 
  -8   6  12        0.54        2.79      1.00 o 
  -7   6  12        0.10        3.66      1.18 o 
  -6   6  12       37.69       28.35      2.12 o 
  -5   6  12       22.50       21.75      1.76 o 
  -4   6  12      227.93      258.86      5.93 o 
  -3   6  12      108.13      108.50      4.41 o 
  -2   6  12      100.65      101.64      6.04 o 
  -1   6  12        1.31        3.54      1.17 o 
   0   6  12      136.60      146.60      9.19 o 
   1   6  12       90.20       84.30      4.40 o 
   2   6  12        7.65        3.81      0.79 o 
   3   6  12       67.93       74.31      3.37 o 
   4   6  12       38.55       36.71      2.58 o 
   5   6  12        1.42        3.04      0.72 o 
   6   6  12        0.10        2.96      0.73 o 
   7   6  12        0.08        2.06      0.90 o 
  -8   7  12       32.52       27.43      2.36 o 
  -7   7  12        1.29        4.64      1.27 o 
  -6   7  12        0.47        3.41      0.87 o 
  -5   7  12       18.13       16.85      2.74 o 
  -4   7  12       31.69       25.02      1.81 o 
  -3   7  12      185.95      209.94      5.15 o 
  -2   7  12       14.86       11.25      1.47 o 
  -1   7  12        2.34        4.46      0.63 o 
   0   7  12        4.59        3.22      0.75 o 
   1   7  12       45.49       46.18      2.89 o 
   2   7  12       11.25       11.17      1.36 o 
   3   7  12        0.91        4.34      1.00 o 
   4   7  12       24.60       18.53      1.99 o 
   5   7  12       40.62       45.84      3.93 o 
   6   7  12        8.54        7.90      1.17 o 
  -7   8  12        0.01        4.69      1.45 o 
  -6   8  12       18.94       14.42      1.60 o 
  -5   8  12        3.21        4.10      1.05 o 
  -4   8  12        0.39        2.75      0.80 o 
  -3   8  12      101.38       98.46      4.81 o 
  -2   8  12        0.44        3.14      1.16 o 
  -1   8  12       16.87       17.80      2.28 o 
   0   8  12        4.12        4.71      1.81 o 
   1   8  12        1.35        2.26      0.83 o 
   2   8  12       85.18       83.37      6.24 o 
   3   8  12       26.03       25.37      2.84 o 
   4   8  12       41.78       31.90      2.48 o 
   5   8  12        3.85        3.48      1.31 o 
  -7   9  12        4.84        5.83      2.61 o 
  -6   9  12       22.60       19.08      2.18 o 
  -5   9  12       28.96       20.49      2.38 o 
  -4   9  12        0.27        2.38      1.04 o 
  -3   9  12       21.16       18.96      3.23 o 
  -2   9  12       62.08       58.84      5.58 o 
  -1   9  12        6.68        8.67      1.87 o 
   0   9  12       10.38        8.76      1.85 o 
   1   9  12        1.60        5.07      1.41 o 
   2   9  12        3.45        2.91      1.83 o 
   3   9  12       23.66       18.08      1.82 o 
   4   9  12      127.12      161.80      6.90 o 
   5   9  12        1.49        6.20      1.25 o 
  -5  10  12        5.54        7.61      1.88 o 
  -4  10  12        2.08        4.93      3.44 o 
  -3  10  12       60.99       71.32      6.37 o 
  -2  10  12       11.84       11.04      2.60 o 
  -1  10  12        6.88       10.43      2.08 o 
   0  10  12        5.00        5.08      2.22 o 
   1  10  12        1.61        4.69      1.48 o 
   2  10  12       17.31       14.87      4.08 o 
   3  10  12      117.59      139.93      9.86 o 
  -3  11  12        0.09        3.19      1.25 o 
  -2  11  12        3.31        3.06      1.20 o 
  -1  11  12        0.90        5.08      2.12 o 
   0  11  12        3.01        3.11      1.38 o 
   1  11  12        9.37        5.21      1.20 o 
  -9   0  13      159.74      171.10     12.70 o 
  -7   0  13      438.92      497.87     17.53 o 
  -5   0  13       68.05       44.06      6.50 o 
  -3   0  13      212.84      267.22      9.98 o 
  -1   0  13       62.22       61.62      6.20 o 
   1   0  13      212.34      223.16     11.60 o 
   3   0  13       85.45       87.79      7.37 o 
   5   0  13      299.03      328.62     10.43 o 
   7   0  13      105.13      108.83     10.42 o 
 -10   1  13       15.64       13.60      2.97 o 
  -9   1  13      102.80      117.44      8.28 o 
  -8   1  13        1.74        5.63      1.38 o 
  -7   1  13       16.17       12.62      1.82 o 
  -6   1  13        0.04        3.64      0.97 o 
  -5   1  13        4.56        4.10      1.83 o 
  -4   1  13       64.47       85.33      7.46 o 
  -3   1  13       88.32       73.15      5.14 o 
  -2   1  13      202.93      163.76     13.93 o 
  -1   1  13       16.03       15.43      1.60 o 
   0   1  13       57.16       51.30      2.18 o 
   1   1  13      234.18      255.09      7.94 o 
   2   1  13        0.33        1.77      0.49 o 
   3   1  13      241.73      276.67      8.40 o 
   4   1  13       39.40       29.01      4.69 o 
   5   1  13       19.29       18.89      1.38 o 
   6   1  13        0.01        3.30      0.87 o 
   7   1  13       26.21       22.68      2.37 o 
   8   1  13       30.60       28.24      2.71 o 
 -10   2  13       89.60      103.07      9.34 o 
  -9   2  13      151.99      169.72     11.57 o 
  -8   2  13        0.24        3.99      2.30 o 
  -7   2  13      153.50      182.66      5.42 o 
  -6   2  13        6.85        7.87      2.21 o 
  -5   2  13       58.91       46.32      2.60 o 
  -4   2  13       16.16        8.92      1.22 o 
  -3   2  13        2.85        3.59      1.18 o 
  -2   2  13       13.98        7.72      1.83 o 
  -1   2  13       80.49       77.58      3.24 o 
   0   2  13      432.92      471.88     16.19 o 
   1   2  13      430.52      496.01     14.27 o 
   2   2  13        0.05        1.24      0.41 o 
   3   2  13        7.41        8.05      0.91 o 
   4   2  13       37.77       37.78      3.51 o 
   5   2  13      149.07      164.40      4.04 o 
   6   2  13       36.21       33.97      2.39 o 
   7   2  13       13.38       14.78      3.45 o 
   8   2  13        0.02        3.64      0.97 o 
 -10   3  13       27.78       25.30      5.14 o 
  -9   3  13        5.42        9.09      1.82 o 
  -8   3  13       35.34       40.07      4.10 o 
  -7   3  13       18.74       14.00      1.91 o 
  -6   3  13      212.48      216.46     11.47 o 
  -5   3  13        7.86        9.19      2.18 o 
  -4   3  13        1.33        2.29      0.68 o 
  -3   3  13      128.71      135.46      3.55 o 
  -2   3  13      312.57      328.58     12.44 o 
  -1   3  13       87.11       95.14      4.21 o 
   0   3  13       65.44       65.12      4.21 o 
   1   3  13      511.03      577.69     10.87 o 
   2   3  13       84.86       91.18      3.54 o 
   3   3  13      175.23      192.63      5.77 o 
   4   3  13        0.40        3.13      0.73 o 
   5   3  13        5.87        5.51      0.89 o 
   6   3  13       22.50       16.81      1.19 o 
   7   3  13        0.18        2.97      0.74 o 
  -9   4  13      156.94      198.39      7.01 o 
  -8   4  13        4.79        3.84      1.02 o 
  -7   4  13      103.53      126.21      6.14 o 
  -6   4  13        0.00        5.27      1.74 o 
  -5   4  13       15.21       10.97      1.53 o 
  -4   4  13      149.82      135.25      8.73 o 
  -3   4  13      135.90      114.21      5.86 o 
  -2   4  13       30.10       28.80      2.34 o 
  -1   4  13       79.40       87.09      7.11 o 
   0   4  13        6.38        7.97      1.45 o 
   1   4  13       90.73       85.59      3.72 o 
   2   4  13       24.41       27.32      2.07 o 
   3   4  13      182.44      223.18      7.53 o 
   4   4  13        6.30        7.03      1.21 o 
   5   4  13       62.07       63.68      3.06 o 
   6   4  13        3.10        4.38      1.09 o 
   7   4  13       30.32       29.92      1.94 o 
  -9   5  13       10.23        9.14      2.49 o 
  -8   5  13        2.14        4.96      1.43 o 
  -7   5  13        0.10        2.34      0.91 o 
  -6   5  13        2.79        5.31      1.87 o 
  -5   5  13       68.86       68.94      6.20 o 
  -4   5  13       17.02       14.53      1.23 o 
  -3   5  13       57.75       52.54      3.24 o 
  -2   5  13        2.93        2.41      0.88 o 
  -1   5  13        0.08        1.22      0.78 o 
   0   5  13       72.01       73.16      4.36 o 
   1   5  13      217.55      238.07      8.65 o 
   2   5  13      151.56      163.37      5.00 o 
   3   5  13       26.78       27.12      2.94 o 
   4   5  13       15.65       12.27      1.47 o 
   5   5  13       23.06       17.06      1.62 o 
   6   5  13       60.00       53.22      3.46 o 
   7   5  13        0.68        2.81      0.77 o 
  -8   6  13        8.02        7.40      1.50 o 
  -7   6  13        1.97        2.02      0.92 o 
  -6   6  13        9.91        6.17      1.15 o 
  -5   6  13       56.42       52.03      2.40 o 
  -4   6  13       18.58       20.65      1.69 o 
  -3   6  13      209.18      240.73      5.41 o 
  -2   6  13       21.87       17.64      1.88 o 
  -1   6  13       65.69       72.77      4.84 o 
   0   6  13        0.40        2.41      0.71 o 
   1   6  13       89.75       98.22      4.05 o 
   2   6  13       10.45        9.18      1.49 o 
   3   6  13       63.29       54.61      3.12 o 
   4   6  13        1.25        5.16      1.36 o 
   5   6  13       12.79        8.64      1.57 o 
   6   6  13        8.82        7.58      1.14 o 
  -8   7  13       17.54       14.31      1.90 o 
  -7   7  13       38.89       40.08      4.52 o 
  -6   7  13        5.61        4.05      1.15 o 
  -5   7  13        1.05        3.87      1.41 o 
  -4   7  13       15.64       13.43      1.77 o 
  -3   7  13       35.20       34.62      2.52 o 
  -2   7  13       15.82       12.90      1.50 o 
  -1   7  13       51.19       51.03      3.60 o 
   0   7  13      113.44      111.69      7.51 o 
   1   7  13       61.94       63.50      3.84 o 
   2   7  13       32.60       31.05      2.45 o 
   3   7  13       12.34       10.48      1.59 o 
   4   7  13        1.95        2.59      0.74 o 
   5   7  13        0.42        3.59      0.81 o 
   6   7  13        0.35        3.83      1.60 o 
  -7   8  13       29.34       35.96      3.46 o 
  -6   8  13        6.74        6.68      1.53 o 
  -5   8  13        2.18        3.84      1.22 o 
  -4   8  13        2.94        5.43      0.99 o 
  -3   8  13       14.05       14.26      2.09 o 
  -2   8  13       29.91       30.75      3.44 o 
  -1   8  13       46.59       42.65      7.83 o 
   0   8  13        4.67        3.25      1.27 o 
   1   8  13        4.99        4.96      1.08 o 
   2   8  13        0.09        2.41      1.09 o 
   3   8  13       54.35       49.45      3.63 o 
   4   8  13       19.61       17.68      1.79 o 
   5   8  13        0.00        2.07      0.79 o 
  -6   9  13        1.82        1.88      0.98 o 
  -5   9  13       16.23       12.48      1.61 o 
  -4   9  13       32.22       29.45      3.23 o 
  -3   9  13       81.78       82.89     10.17 o 
  -2   9  13        1.82        2.34      1.23 o 
  -1   9  13        3.30        5.72      1.41 o 
   0   9  13       17.30       17.33      2.03 o 
   1   9  13       13.07       11.43      1.92 o 
   2   9  13       10.96       11.91      1.76 o 
   3   9  13       11.20       10.31      1.50 o 
   4   9  13       32.16       36.08      3.40 o 
  -4  10  13        6.41        5.15      2.43 o 
  -3  10  13        0.14        4.65      1.37 o 
  -2  10  13       38.92       37.68      3.66 o 
  -1  10  13       21.16       14.26      2.55 o 
   0  10  13       16.67       11.62      2.19 o 
   1  10  13       11.91        7.86      2.03 o 
   2  10  13       11.98        7.92      1.59 o 
 -10   0  14       29.56       25.69      5.14 o 
  -8   0  14      219.43      257.55     15.11 o 
  -6   0  14       61.20       51.39      5.74 o 
  -4   0  14       36.56       45.95      5.74 o 
  -2   0  14       51.35       10.05     17.23 o 
   0   0  14       51.85       50.23      4.28 o 
   2   0  14     1058.96     1348.80     21.34 o 
   4   0  14       74.19       75.75      7.25 o 
   6   0  14       50.41       54.20      5.34 o 
  -9   1  14      189.39      245.82     12.39 o 
  -8   1  14       22.22       19.27      3.26 o 
  -7   1  14       63.68       67.36      5.93 o 
  -6   1  14       57.55       56.68      3.10 o 
  -5   1  14       11.87       10.64      1.41 o 
  -4   1  14       21.25       17.88      1.57 o 
  -3   1  14        0.60        1.51      0.94 o 
  -2   1  14      125.93      108.07      6.01 o 
  -1   1  14        0.94        2.14      1.13 o 
   0   1  14       18.92       12.70      2.23 o 
   1   1  14       24.70       20.58      1.37 o 
   2   1  14      111.13      122.28      4.93 o 
   3   1  14       94.88      103.85      4.14 o 
   4   1  14        1.27        4.52      0.94 o 
   5   1  14        1.20        2.68      0.88 o 
   6   1  14        3.84        5.59      0.92 o 
   7   1  14        1.07        2.60      0.92 o 
  -9   2  14        0.12        8.72      2.46 o 
  -8   2  14       90.82      102.88      6.53 o 
  -7   2  14        2.92        3.87      1.31 o 
  -6   2  14       15.73       16.20      1.90 o 
  -5   2  14      120.29      132.75      5.19 o 
  -4   2  14       37.96       34.18      4.34 o 
  -3   2  14        3.66        3.91      0.80 o 
  -2   2  14        8.78        2.49      0.60 o 
  -1   2  14       48.71       41.31      3.27 o 
   0   2  14       92.25       87.85      5.36 o 
   1   2  14       61.27       57.22      3.06 o 
   2   2  14      196.99      208.18      7.74 o 
   3   2  14       18.47       19.17      1.78 o 
   4   2  14        6.57        5.10      1.33 o 
   5   2  14       12.49       10.26      1.76 o 
   6   2  14       71.97       78.72      4.77 o 
   7   2  14        2.04        1.47      0.71 o 
  -9   3  14        8.40        5.47      2.07 o 
  -8   3  14       80.64       72.96      4.06 o 
  -7   3  14      104.94      125.13      5.29 o 
  -6   3  14       98.10      109.16      5.78 o 
  -5   3  14       27.11       26.91      2.67 o 
  -4   3  14        1.65        4.02      0.80 o 
  -3   3  14        4.48        4.53      0.89 o 
  -2   3  14       32.90       30.37      2.62 o 
  -1   3  14       25.83       17.14      1.34 o 
   0   3  14        2.68        3.76      0.80 o 
   1   3  14      172.86      195.72      8.06 o 
   2   3  14       20.14       17.58      1.61 o 
   3   3  14      139.12      161.91      6.18 o 
   4   3  14      129.94      146.96      6.85 o 
   5   3  14       38.62       39.23      2.39 o 
   6   3  14        7.81        7.66      1.13 o 
   7   3  14        0.17        2.19      0.62 o 
  -9   4  14        7.23        7.86      1.61 o 
  -8   4  14      213.14      273.68     17.96 o 
  -7   4  14       11.97       11.71      1.82 o 
  -6   4  14      100.56      108.95      5.64 o 
  -5   4  14      258.88      285.16      6.95 o 
  -4   4  14       23.35       11.16      7.20 o 
  -3   4  14        8.99        6.02      1.15 o 
  -2   4  14      173.84      160.08     11.30 o 
  -1   4  14       82.88       82.12      4.85 o 
   0   4  14      134.93      148.89      7.53 o 
   1   4  14        6.18        6.69      0.79 o 
   2   4  14        9.97        8.22      1.61 o 
   3   4  14       69.02       68.26      3.19 o 
   4   4  14        9.19       11.90      1.83 o 
   5   4  14       39.53       40.31      2.33 o 
   6   4  14        2.49        3.66      0.79 o 
  -8   5  14        0.28        3.22      1.09 o 
  -7   5  14       17.41        9.60      1.36 o 
  -6   5  14      133.36      131.59      7.59 o 
  -5   5  14      401.70      486.17     14.35 o 
  -4   5  14      128.36      141.03      7.80 o 
  -3   5  14       10.53        8.21      1.93 o 
  -2   5  14       60.76       54.49      3.02 o 
  -1   5  14        1.54        2.09      0.55 o 
   0   5  14       27.11       26.89      2.66 o 
   1   5  14       71.51       84.57      4.45 o 
   2   5  14       28.36       27.06      3.85 o 
   3   5  14       40.46       41.13      2.48 o 
   4   5  14        0.76        2.78      0.84 o 
   5   5  14        0.01        3.08      0.96 o 
   6   5  14       54.28       45.02      7.83 o 
  -8   6  14       13.60       10.71      1.83 o 
  -7   6  14       92.53      107.62      7.76 o 
  -6   6  14        0.76        2.51      0.95 o 
  -5   6  14        1.99        3.77      1.48 o 
  -4   6  14       91.31       90.24      3.82 o 
  -3   6  14      127.87      125.30      3.87 o 
  -2   6  14        2.20        2.42      0.92 o 
  -1   6  14        4.43        3.01      0.82 o 
   0   6  14        0.02        2.00      0.80 o 
   1   6  14        1.99        5.48      1.15 o 
   2   6  14       68.07       75.35      8.36 o 
   3   6  14        0.18        2.79      0.81 o 
   4   6  14        8.88        7.93      1.31 o 
   5   6  14       11.10        8.99      2.17 o 
   6   6  14       11.65       12.77      1.59 o 
  -7   7  14       11.91       12.62      1.98 o 
  -6   7  14       10.52        7.84      1.60 o 
  -5   7  14      104.15       99.20      5.37 o 
  -4   7  14        0.05        3.59      1.08 o 
  -3   7  14      120.87      126.27      4.77 o 
  -2   7  14      113.28      120.54      6.20 o 
  -1   7  14       42.62       32.66      2.87 o 
   0   7  14       61.35       62.36      4.46 o 
   1   7  14        0.49        2.83      0.87 o 
   2   7  14       29.89       23.16      2.48 o 
   3   7  14        0.05        3.09      0.89 o 
   4   7  14       20.52       26.26      3.43 o 
   5   7  14       10.01        9.63      2.12 o 
  -6   8  14        0.35        5.81      1.72 o 
  -5   8  14        8.25        8.96      2.18 o 
  -4   8  14       64.32       59.22      4.54 o 
  -3   8  14      161.96      191.42      8.33 o 
  -2   8  14       32.91       31.82      5.54 o 
  -1   8  14       40.51       42.88      5.43 o 
   0   8  14        0.75        3.05      1.23 o 
   1   8  14        0.91        3.38      1.02 o 
   2   8  14       12.87       10.25      1.63 o 
   3   8  14       15.24       15.26      1.63 o 
   4   8  14        2.16        2.45      0.74 o 
  -5   9  14        0.13        1.81      1.06 o 
  -4   9  14        1.41        1.46      0.87 o 
  -3   9  14       31.30       30.48      5.14 o 
  -2   9  14        0.05        4.65      2.39 o 
  -1   9  14        5.12        4.01      2.30 o 
   0   9  14        0.11        2.22      1.02 o 
   1   9  14       14.47       11.12      2.19 o 
   2   9  14        2.26        6.91      1.97 o 
   3   9  14       19.86       19.65      2.49 o 
  -3  10  14       27.85       28.05      3.35 o 
  -2  10  14       24.40       20.25      4.20 o 
  -1  10  14        1.63        4.25      1.27 o 
   0  10  14        0.67        3.87      1.20 o 
  -9   0  15       81.81      104.29     13.30 o 
  -7   0  15       78.39       90.08      7.86 o 
  -5   0  15       50.55       38.03      7.25 o 
  -3   0  15       61.13       53.81      6.35 o 
  -1   0  15      197.75      206.57     10.93 o 
   1   0  15      252.80      273.94      9.85 o 
   3   0  15       16.65       16.82      2.88 o 
   5   0  15        0.15        6.20      2.27 o 
   7   0  15       77.20       64.48      8.18 o 
  -9   1  15       14.83       15.38      2.88 o 
  -8   1  15       44.72       42.47      9.67 o 
  -7   1  15        9.96       16.02      4.99 o 
  -6   1  15      104.61      140.27      6.62 o 
  -5   1  15       17.98       14.38      1.88 o 
  -4   1  15       39.49       39.97      3.40 o 
  -3   1  15       19.41        6.96      7.10 o 
  -2   1  15       23.59       14.20      4.14 o 
  -1   1  15      156.81      153.73     11.00 o 
   0   1  15        7.03        6.65      1.60 o 
   1   1  15      189.26      235.47      8.67 o 
   2   1  15      846.53     1107.86     14.47 o 
   3   1  15      111.80      113.58      8.42 o 
   4   1  15        9.61        6.15      1.48 o 
   5   1  15      107.79      109.01      7.50 o 
   6   1  15      210.69      268.12     26.93 o 
  -9   2  15        0.86        4.11      2.12 o 
  -8   2  15       48.79       43.64      3.85 o 
  -7   2  15        0.00        1.72      1.10 o 
  -6   2  15       46.52       48.77      4.44 o 
  -5   2  15        0.20        4.64      1.22 o 
  -4   2  15       52.92       42.97      2.49 o 
  -3   2  15       32.47       23.29      3.29 o 
  -2   2  15      214.01      209.33      8.42 o 
  -1   2  15      535.35      634.76     21.73 o 
   0   2  15       29.42       26.21      2.15 o 
   1   2  15        6.25        5.69      0.96 o 
   2   2  15        1.55        5.37      0.90 o 
   3   2  15       40.57       39.58      2.43 o 
   4   2  15       68.88       70.85      3.64 o 
   5   2  15       31.22       32.59      2.66 o 
   6   2  15       27.62       23.96      2.26 o 
  -9   3  15      100.12      127.47      9.59 o 
  -8   3  15       16.80       13.29      2.07 o 
  -7   3  15       24.49       22.68      2.30 o 
  -6   3  15        1.39        4.06      1.89 o 
  -5   3  15      224.01      275.78      7.57 o 
  -4   3  15       55.99       55.17      3.18 o 
  -3   3  15        8.90        3.87      0.92 o 
  -2   3  15      185.55      189.34     14.77 o 
  -1   3  15       29.41       24.30      2.40 o 
   0   3  15        6.63        7.55      1.33 o 
   1   3  15       42.54       42.46      2.72 o 
   2   3  15       12.04       10.57      1.04 o 
   3   3  15       82.84       86.15      4.97 o 
   4   3  15       10.39        8.29      0.99 o 
   5   3  15        3.04        3.90      0.83 o 
   6   3  15       37.26       31.77      3.35 o 
  -8   4  15       16.21       19.84      2.46 o 
  -7   4  15        4.81        5.40      1.63 o 
  -6   4  15       17.68       10.78      2.11 o 
  -5   4  15       15.19       16.15      4.50 o 
  -4   4  15       13.96        5.10      2.15 o 
  -3   4  15       30.29       32.07      4.32 o 
  -2   4  15      216.80      258.58      9.89 o 
  -1   4  15        0.46        1.90      0.54 o 
   0   4  15        5.96        6.05      0.95 o 
   1   4  15       28.69       28.13      2.43 o 
   2   4  15       49.09       48.13      3.51 o 
   3   4  15       47.77       47.18      3.18 o 
   4   4  15        0.00        3.68      0.97 o 
   5   4  15        5.02        7.34      1.13 o 
   6   4  15        0.33        2.30      0.87 o 
  -8   5  15        2.76        3.28      1.28 o 
  -7   5  15        0.01        3.42      1.24 o 
  -6   5  15      140.31      168.05      6.62 o 
  -5   5  15      110.42      111.13      6.87 o 
  -4   5  15        5.97        6.93      1.46 o 
  -3   5  15        0.15        3.86      1.00 o 
  -2   5  15        2.23        2.47      0.79 o 
  -1   5  15       14.41       11.96      1.23 o 
   0   5  15        8.12        9.51      1.12 o 
   1   5  15        0.72        2.42      0.61 o 
   2   5  15        4.00        3.89      0.58 o 
   3   5  15        0.01        2.56      0.83 o 
   4   5  15       20.50       17.47      1.91 o 
   5   5  15        4.20        4.58      0.90 o 
  -7   6  15       69.34       71.82      5.57 o 
  -6   6  15        4.77        5.30      1.38 o 
  -5   6  15       21.19       25.20      2.59 o 
  -4   6  15        4.79        5.16      2.44 o 
  -3   6  15        3.50        4.12      0.97 o 
  -2   6  15       10.98        8.74      1.19 o 
  -1   6  15        9.89        8.39      1.59 o 
   0   6  15        7.26        5.38      1.00 o 
   1   6  15       41.48       38.25      2.70 o 
   2   6  15        0.01        2.49      0.86 o 
   3   6  15        0.85        3.55      0.93 o 
   4   6  15        2.55        4.52      0.96 o 
   5   6  15        0.04        4.84      1.15 o 
  -6   7  15        9.05        6.00      1.51 o 
  -5   7  15        0.43        0.94      0.84 o 
  -4   7  15       28.89       26.66      5.06 o 
  -3   7  15      125.97      144.69      6.60 o 
  -2   7  15       25.88       20.70      1.96 o 
  -1   7  15       60.19       75.53      4.36 o 
   0   7  15        4.06        4.30      1.30 o 
   1   7  15       33.87       31.31      2.63 o 
   2   7  15       73.42       77.56      5.69 o 
   3   7  15        0.12        2.85      0.80 o 
   4   7  15       17.97       21.82      2.03 o 
  -5   8  15       10.49        6.64      3.56 o 
  -4   8  15       70.21       79.71      5.15 o 
  -3   8  15        0.01        2.02      1.40 o 
  -2   8  15        0.29        2.24      1.36 o 
  -1   8  15        6.02        4.22      1.20 o 
   0   8  15       19.43       18.64      2.62 o 
   1   8  15       11.99       10.73      2.39 o 
   2   8  15        3.65        7.79      1.76 o 
   3   8  15        7.45        8.90      1.37 o 
  -4   9  15        1.30        4.18      1.44 o 
  -3   9  15       57.43       57.11      5.54 o 
  -2   9  15       25.78       21.50      2.87 o 
  -1   9  15       72.47       73.09     10.53 o 
   0   9  15       11.15        7.36      1.74 o 
   1   9  15        5.07        2.91      1.31 o 
  -8   0  16       39.83       26.90      4.84 o 
  -6   0  16       57.56       49.88      6.35 o 
  -4   0  16       88.01       76.98     15.87 o 
  -2   0  16       20.25       16.93      4.23 o 
   0   0  16       24.63       21.92      3.42 o 
   2   0  16      200.69      236.60      9.81 o 
   4   0  16      161.05      171.09     19.80 o 
   6   0  16       45.04       37.59      6.26 o 
  -8   1  16       11.27        8.39      2.45 o 
  -7   1  16       15.09       11.94      3.78 o 
  -6   1  16       63.44       65.17      3.53 o 
  -5   1  16        1.39        4.30      1.27 o 
  -4   1  16       80.04       66.58      3.37 o 
  -3   1  16        2.52        3.02      2.12 o 
  -2   1  16       34.96       11.54      8.54 o 
  -1   1  16       13.82       12.20      1.98 o 
   0   1  16       15.73       11.13      1.60 o 
   1   1  16       16.91       12.66      1.41 o 
   2   1  16       42.26       44.90      2.96 o 
   3   1  16        4.59        2.96      0.87 o 
   4   1  16       21.50       19.95      2.09 o 
   5   1  16        8.02        7.47      1.52 o 
   6   1  16       31.74       27.32      3.76 o 
  -8   2  16        8.35       12.38      2.88 o 
  -7   2  16      220.77      303.84     10.87 o 
  -6   2  16       56.38       55.31      7.41 o 
  -5   2  16       62.97       58.34      4.63 o 
  -4   2  16      170.30      169.47      8.77 o 
  -3   2  16       43.27       50.78      6.41 o 
  -2   2  16      316.24      361.38     18.35 o 
  -1   2  16       15.46       11.46      2.49 o 
   0   2  16       36.41       31.87      2.30 o 
   1   2  16       15.07       12.59      1.50 o 
   2   2  16        3.40        2.79      0.74 o 
   3   2  16      109.14      114.11      6.04 o 
   4   2  16       22.66       15.44      2.27 o 
   5   2  16        3.85        1.74      0.92 o 
   6   2  16        2.50        3.99      1.77 o 
  -8   3  16       90.40      100.85     10.66 o 
  -7   3  16       32.09       32.19      3.67 o 
  -6   3  16        6.78        4.10      1.20 o 
  -5   3  16       10.00        8.84      1.75 o 
  -4   3  16       34.02       21.11      7.57 o 
  -3   3  16        0.07        2.49      0.92 o 
  -2   3  16       14.61       17.09      4.46 o 
  -1   3  16       72.36       64.98      4.26 o 
   0   3  16       37.40       34.93      2.55 o 
   1   3  16       30.63       30.78      3.37 o 
   2   3  16        1.85        2.77      0.64 o 
   3   3  16      122.11      125.04      7.52 o 
   4   3  16        5.79        5.25      1.04 o 
   5   3  16        4.95        3.40      1.19 o 
  -8   4  16        1.77        5.65      3.61 o 
  -7   4  16      140.01      185.03      9.33 o 
  -6   4  16       56.95       64.43      5.17 o 
  -5   4  16       30.09       16.95      5.62 o 
  -4   4  16        1.09        1.55      0.71 o 
  -3   4  16       79.53       81.13      4.78 o 
  -2   4  16       17.53       11.91      1.35 o 
  -1   4  16        0.32        2.77      0.64 o 
   0   4  16        1.73        3.48      1.07 o 
   1   4  16        0.85        2.52      0.55 o 
   2   4  16       91.47       96.25      5.44 o 
   3   4  16       78.58       82.42      6.38 o 
   4   4  16       23.77       24.54      2.72 o 
   5   4  16        0.21        2.57      0.80 o 
  -7   5  16        1.16        4.80      1.52 o 
  -6   5  16       44.83       45.61      4.12 o 
  -5   5  16        0.43        1.86      1.22 o 
  -4   5  16       18.14       19.80      2.82 o 
  -3   5  16       30.39       28.01      3.18 o 
  -2   5  16       29.34       30.99      4.15 o 
  -1   5  16       46.59       42.72      3.05 o 
   0   5  16       23.67       21.21      2.18 o 
   1   5  16       47.70       54.49      4.75 o 
   2   5  16        0.93        1.97      0.68 o 
   3   5  16        4.45        5.70      1.70 o 
   4   5  16        0.23        1.90      0.72 o 
  -6   6  16       10.30       10.43      1.97 o 
  -5   6  16        8.19        7.03      3.23 o 
  -4   6  16       73.29       89.35      6.20 o 
  -3   6  16       21.29       19.33      2.35 o 
  -2   6  16       29.29       27.80      2.44 o 
  -1   6  16       27.44       25.59      2.50 o 
   0   6  16       41.64       39.48      3.76 o 
   1   6  16        1.29        3.20      0.87 o 
   2   6  16       77.81       73.60      6.34 o 
   3   6  16        1.82        3.80      1.04 o 
   4   6  16       46.26       46.05      5.62 o 
  -5   7  16       34.69       31.96      3.20 o 
  -4   7  16        2.32        2.56      0.95 o 
  -3   7  16       17.71       21.78      2.58 o 
  -2   7  16       60.52       64.82      5.20 o 
  -1   7  16       54.41       67.00      7.24 o 
   0   7  16       15.48       11.47      3.20 o 
   1   7  16        1.74        1.72      1.33 o 
   2   7  16        4.86        3.47      0.72 o 
   3   7  16        2.69        3.73      1.34 o 
  -4   8  16        1.54        3.30      1.31 o 
  -3   8  16       83.44       98.76     10.85 o 
  -2   8  16        0.61        1.87      1.06 o 
  -1   8  16        4.54        7.16      1.43 o 
   0   8  16        2.75        2.73      1.28 o 
   1   8  16        3.48        2.98      1.29 o 
  -5   0  17       98.62      102.90      5.37 o 
  -3   0  17      235.49      264.50     18.44 o 
  -1   0  17       46.06       56.83      7.86 o 
   1   0  17        1.96        0.60      1.21 o 
   3   0  17       45.04       43.40      4.35 o 
   5   0  17        7.88        5.35      2.27 o 
  -8   1  17       27.14       36.68      7.41 o 
  -7   1  17        0.91        3.12      1.67 o 
  -6   1  17        0.33        3.53      1.31 o 
  -5   1  17        0.05        2.38      1.20 o 
  -4   1  17       62.68       59.57      5.41 o 
  -3   1  17       40.07       35.39      4.84 o 
  -2   1  17       11.75        5.82      2.58 o 
  -1   1  17        0.03        2.42      0.70 o 
   0   1  17       17.54       14.66      1.96 o 
   1   1  17       11.20        9.87      1.57 o 
   2   1  17        1.20        3.82      2.23 o 
   3   1  17        0.20        3.15      0.96 o 
   4   1  17        9.33        6.20      1.96 o 
   5   1  17        0.70        2.42      1.08 o 
  -8   2  17       20.44       21.47      7.71 o 
  -7   2  17       34.80       37.67      3.99 o 
  -6   2  17       13.78       10.94      3.93 o 
  -5   2  17       24.16       16.56      2.08 o 
  -4   2  17       15.68       12.86      2.35 o 
  -3   2  17        7.57        3.91      2.87 o 
  -2   2  17        6.59        5.85      3.78 o 
  -1   2  17        5.98        2.87      0.89 o 
   0   2  17        0.75        3.57      0.78 o 
   1   2  17        0.00        2.74      0.83 o 
   2   2  17        8.23        5.52      1.57 o 
   3   2  17      103.36      101.13     11.04 o 
   4   2  17       11.39        5.97      1.36 o 
   5   2  17       37.69       34.62      3.28 o 
  -7   3  17       11.99       15.01      3.40 o 
  -6   3  17       54.72       52.31      4.58 o 
  -5   3  17       32.71       43.41      5.10 o 
  -4   3  17        0.08        1.84      1.57 o 
  -3   3  17        3.54        2.71      1.02 o 
  -2   3  17       70.17       62.05      4.90 o 
  -1   3  17      121.10      110.56     10.24 o 
   0   3  17       47.46       40.09      2.65 o 
   1   3  17       11.46        9.97      1.44 o 
   2   3  17        1.70        2.43      0.70 o 
   3   3  17       33.06       29.25      3.25 o 
   4   3  17       16.20       11.67      3.32 o 
  -7   4  17        2.18        5.83      1.63 o 
  -6   4  17        3.35        7.80      2.12 o 
  -5   4  17       29.47       28.98      3.13 o 
  -4   4  17       13.14        6.10      5.44 o 
  -3   4  17       25.96       24.51      2.73 o 
  -2   4  17      253.35      293.17     26.30 o 
  -1   4  17       10.30        7.76      1.66 o 
   0   4  17        2.32        2.20      0.82 o 
   1   4  17        8.36        7.09      1.23 o 
   2   4  17        1.28        3.40      1.53 o 
   3   4  17        0.35        3.20      1.05 o 
   4   4  17       10.59        7.73      1.29 o 
  -6   5  17       71.27       81.82      6.93 o 
  -4   5  17       13.65        5.41      2.29 o 
  -3   5  17       13.04       17.42      5.03 o 
  -2   5  17       93.15      109.81      8.16 o 
  -1   5  17        3.31        4.48      1.15 o 
   0   5  17       90.51       88.65      8.08 o 
   1   5  17       24.41       16.10      3.11 o 
   2   5  17       84.28       70.47      5.97 o 
   3   5  17       15.03       18.69      2.28 o 
  -5   6  17       76.84       75.53      5.77 o 
  -4   6  17       99.55      119.25      8.90 o 
  -3   6  17        0.71        1.27      0.88 o 
  -2   6  17       11.23        8.81      1.64 o 
  -1   6  17        0.02        1.50      0.95 o 
   0   6  17        4.38        4.52      1.06 o 
   1   6  17       78.10       72.98      8.72 o 
   2   6  17        5.05        6.61      1.30 o 
   3   6  17        8.38        7.52      1.41 o 
  -4   7  17        4.27        4.07      1.02 o 
  -3   7  17       23.51       20.24      2.99 o 
  -2   7  17       15.27       13.93      4.08 o 
  -1   7  17       10.21        8.81      1.75 o 
   0   7  17        4.67        3.66      2.49 o 
   1   7  17        4.79        6.67      1.88 o 
  -6   0  18       64.89       93.41      8.77 o 
  -4   0  18       52.79       45.75      7.10 o 
  -2   0  18        5.25        8.16      2.72 o 
   0   0  18       73.02       79.20     10.58 o 
   2   0  18      101.42      117.14     12.70 o 
   4   0  18       33.53       27.65      4.67 o 
  -7   1  18       11.84        8.72      2.54 o 
  -6   1  18        4.10        4.27      1.59 o 
  -5   1  18       16.40       12.08      1.94 o 
  -4   1  18        1.54        2.96      1.31 o 
  -3   1  18       95.06       90.34      5.13 o 
  -2   1  18        7.10        3.77      1.17 o 
  -1   1  18       26.28        5.40      6.07 o 
   0   1  18       19.19       15.77      3.07 o 
   1   1  18        7.56        5.50      2.01 o 
   2   1  18        1.18        2.56      0.91 o 
   3   1  18       52.15       47.82      4.01 o 
   4   1  18        0.88        4.14      1.00 o 
  -7   2  18        6.91        4.52      1.79 o 
  -6   2  18        0.25        2.77      2.63 o 
  -5   2  18       16.68       13.36      4.08 o 
  -4   2  18        6.20        5.89      1.81 o 
  -3   2  18        2.24        1.81      1.21 o 
  -2   2  18       23.68       15.96      2.51 o 
  -1   2  18      231.70      291.32     31.76 o 
   0   2  18       29.06       24.58      2.87 o 
   1   2  18       21.10       13.86      2.13 o 
   2   2  18        0.08        1.93      0.81 o 
   3   2  18       41.65       30.79      3.64 o 
   4   2  18       11.32        6.53      1.75 o 
  -6   3  18       40.62       42.81      3.88 o 
  -5   3  18        5.63        4.33      1.49 o 
  -4   3  18       11.47        5.78      2.42 o 
  -3   3  18        0.30        3.12      1.20 o 
  -2   3  18      243.87      301.70     19.04 o 
  -1   3  18       37.57       36.65      4.62 o 
   0   3  18       24.39       19.66      2.91 o 
   1   3  18       27.20       22.34      2.37 o 
   2   3  18       41.08       38.73      3.77 o 
   3   3  18       35.99       27.18      4.09 o 
  -6   4  18       13.42       14.45      2.94 o 
  -5   4  18       16.26       17.87      2.41 o 
  -4   4  18       79.64       94.41      5.88 o 
  -3   4  18       35.46       25.67      2.93 o 
  -2   4  18       14.78       17.83      3.09 o 
  -1   4  18       37.02       38.72      7.86 o 
   0   4  18       99.25      109.10      8.39 o 
   1   4  18        1.23        2.83      0.78 o 
   2   4  18       41.05       34.96      3.83 o 
   3   4  18       25.69       19.87      5.35 o 
  -5   5  18       85.04        8.46      3.02 o 
  -4   5  18        1.03        5.37      1.28 o 
  -3   5  18       53.97       49.01      3.73 o 
  -2   5  18        1.47        4.63      1.33 o 
  -1   5  18       74.37       73.32      6.64 o 
   0   5  18       79.89       83.05      7.62 o 
   1   5  18       11.16        8.20      1.27 o 
   2   5  18       23.33       13.27      1.88 o 
  -4   6  18       46.60       55.39      5.10 o 
  -3   6  18        2.67        6.37      1.60 o 
  -2   6  18        1.00        2.60      1.37 o 
  -1   6  18       15.20       20.48      4.38 o 
   0   6  18        3.34        2.35      1.16 o 
   1   6  18       17.75       13.79      2.41 o 
  -5   0  19       14.46        9.07      3.63 o 
  -3   0  19      133.64      124.85     14.81 o 
  -1   0  19        0.30        2.12      1.21 o 
   1   0  19        0.00        0.91      1.51 o 
   3   0  19        0.27        1.46      1.38 o 
  -6   1  19        9.00        9.22      4.23 o 
  -5   1  19       13.84       15.07      3.78 o 
  -4   1  19       10.30       12.68      1.96 o 
  -3   1  19        7.96        6.08      1.73 o 
  -2   1  19       54.32       57.74      7.86 o 
  -1   1  19        0.70        1.71      0.94 o 
   0   1  19        0.21        4.66      1.06 o 
   1   1  19       15.58       16.15      2.46 o 
   2   1  19       34.01       30.72      3.89 o 
   3   1  19        5.46        6.11      1.84 o 
  -5   2  19        3.01        8.83      1.89 o 
  -4   2  19        7.18       10.31      3.33 o 
  -3   2  19      145.38      196.49     13.60 o 
  -2   2  19        2.15        2.43      1.02 o 
  -1   2  19        3.08        3.45      2.72 o 
   0   2  19        9.95        8.23      2.45 o 
   1   2  19       30.86       33.35      3.68 o 
   2   2  19       18.31       13.79      2.05 o 
  -5   3  19       11.02       13.74      2.12 o 
  -4   3  19       18.41       22.00      2.99 o 
  -3   3  19        6.13        6.00      3.55 o 
  -2   3  19       31.57       24.03      3.75 o 
  -1   3  19       92.10       89.17     14.36 o 
   0   3  19       36.95       29.40      3.40 o 
   1   3  19        1.19        3.05      1.23 o 
   2   3  19       32.90       24.52      3.13 o 
  -4   4  19        8.66        6.02      4.07 o 
  -3   4  19      113.40      143.23     14.76 o 
  -2   4  19        5.91        2.93      1.81 o 
  -1   4  19       18.47        8.10      3.33 o 
   0   4  19        0.33        2.10      3.78 o 
   1   4  19        8.12        5.44      1.18 o 
  -3   5  19        1.20        5.68      1.73 o 
  -2   5  19       24.27       24.07      4.69 o 
  -1   5  19        1.99        3.02      1.21 o 
   0   5  19        1.98        1.51      1.51 o 
  -4   0  20        0.12        0.91      1.81 o 
  -2   0  20        5.52        8.46      3.02 o 
   0   0  20      239.54      198.30     39.30 o 
  -4   1  20        0.04        3.20      1.54 o 
  -3   1  20       18.30       16.02      3.33 o 
  -2   1  20       14.07        7.80      2.02 o 
  -1   1  20        5.29        1.59      1.36 o 
   0   1  20        0.20        2.12      1.08 o 
   1   1  20       80.26       68.62     14.21 o 
  -4   2  20       49.71       60.59      4.56 o 
  -3   2  20        4.17        5.14      3.33 o 
  -2   2  20       79.02       81.01     10.58 o 
  -1   2  20       19.49       17.71      3.34 o 
   0   2  20       29.79       24.54      3.75 o 
  -3   3  20       44.50       24.78     12.19 o 
  -2   3  20        3.39        5.14      3.02 o 
                                                 
